# Supplementary material for: Norms According to Age and Gender for the Spanish Version of the Inventory of Depression and Anxiety Symptoms (IDAS-II)
Source: Front Psychol. 2021 Oct 8;12:748025. doi: 10.3389/fpsyg.2021.748025 (PMC8531198; doi:10.3389/fpsyg.2021.748025)
Supplement: Supplementary file 1 [file Table_1.XLSX]

## Sheet: open_data
SEXO	EDAD	ZONA	P3A	P4A	P5A	IDAS_1	IDAS_2	IDAS_3	IDAS_4	IDAS_5	IDAS_6	IDAS_7	IDAS_8	IDAS_9	IDAS_10	IDAS_11	IDAS_12	IDAS_13	IDAS_14	IDAS_15	IDAS_16	IDAS_17	IDAS_18	IDAS_19	IDAS_20	IDAS_21	IDAS_22	IDAS_23	IDAS_24	IDAS_25	IDAS_26	IDAS_27	IDAS_28	IDAS_29	IDAS_30	IDAS_31	IDAS_32	IDAS_33	IDAS_34	IDAS_35	IDAS_36	IDAS_37	IDAS_38	IDAS_39	IDAS_40	IDAS_41	IDAS_42	IDAS_43	IDAS_44
1	20	8	1	4	1	1	1	3	1	2	2	1	1	1	4	1	1	1	1	1	1	1	1	1	1	1	1	2	2	1	1	4	1	2	1	1	1	1	1	1	1	1	1	1	1	1	1	1	1
1	25	6	1	8	1	1	1	2	1	3	2	1	1	1	3	1	2	1	1	1	1	1	1	1	1	1	1	1	1	1	1	1	1	1	1	1	1	1	1	1	1	1	1	1	1	1	1	1	1
1	23	8	1	7	2	1	2	2	3	3	3	2	2	4	1	2	2	1	1	2	1	2	2	4	1	2	1	3	2	1	1	3	1	2	4	1	1	1	1	3	1	2	1	1	3	2	1	4	1
1	24	6	1	7	2	1	4	1	1	4	1	1	3	5	2	3	1	1	2	1	1	2	4	1	3	2	1	1	3	1	1	1	1	3	4	4	1	2	3	1	1	1	1	1	4	4	3	2	1
1	22	8	2	7	1	2	1	4	2	2	2	1	2	3	2	2	1	1	1	1	2	2	1	1	1	1	1	3	1	1	2	3	1	4	2	2	1	1	1	1	1	2	1	1	2	2	1	2	2
1	21	8	1	5	1	1	2	2	2	1	3	1	2	1	2	1	2	2	2	1	3	2	1	2	1	1	1	1	2	1	1	2	1	1	2	2	2	2	1	2	2	2	1	1	3	2	1	4	1
1	23	8	2	8	1	1	2	4	3	2	1	1	2	4	4	1	2	1	1	1	1	1	1	1	1	2	1	3	3	1	1	3	2	2	2	1	1	1	2	2	1	1	1	1	1	1	2	2	2
1	20	2	1	3	2	3	1	4	1	2	2	1	1	2	5	2	2	1	1	2	1	2	2	1	3	2	1	5	2	1	1	4	2	3	2	2	2	1	2	1	1	1	1	1	2	2	1	1	1
1	25	3	2	8	1	3	3	3	3	3	3	3	3	3	3	3	3	3	3	3	3	3	3	3	3	3	3	3	3	3	3	3	3	3	3	2	3	3	3	3	3	3	3	3	3	2	3	3	3
1	21	8	2	4	1	4	3	1	4	3	4	2	5	1	3	2	3	1	4	4	1	2	1	1	3	3	1	4	3	4	4	1	3	1	4	3	4	1	2	3	4	3	1	1	4	1	2	1	3
1	24	6	1	4	2	4	3	2	4	4	5	1	4	4	3	4	4	1	4	5	1	2	4	5	5	4	1	3	5	2	3	2	5	5	5	2	3	1	5	2	4	4	1	1	5	2	5	5	2
1	24	8	1	6	1	1	1	2	1	2	1	1	1	1	2	1	1	1	1	1	1	1	1	1	2	1	1	1	1	1	1	1	1	2	1	1	1	1	1	1	1	1	1	1	2	1	1	1	1
1	21	1	1	6	2	1	2	4	2	3	1	1	3	3	2	3	1	1	3	2	1	1	2	3	3	3	1	3	2	1	1	2	1	2	4	4	2	1	1	2	1	1	1	1	3	1	2	3	1
1	25	3	1	7	2	1	1	2	2	1	1	1	1	1	4	2	1	1	1	1	1	2	1	1	1	1	1	1	1	1	1	4	1	1	1	1	1	1	1	1	1	1	1	1	1	1	1	1	1
1	25	7	1	6	1	1	2	4	2	3	2	1	1	1	4	1	1	1	2	2	1	2	1	3	1	2	1	3	2	1	1	4	1	2	1	2	1	1	1	1	1	1	1	1	1	1	1	2	1
1	24	3	1	7	2	1	1	3	2	3	2	1	1	1	3	2	2	1	1	1	1	2	2	4	1	2	1	3	2	1	1	4	1	3	1	1	1	1	1	1	1	1	1	1	1	1	1	1	2
1	20	1	1	6	2	1	1	4	3	3	3	1	1	4	4	1	2	1	1	1	1	1	1	1	1	1	1	4	3	1	1	5	2	3	1	1	1	1	1	1	1	1	1	1	2	2	1	1	1
1	21	3	2	3	1	4	4	1	4	4	3	1	4	2	1	1	3	1	1	2	2	3	2	1	1	2	1	1	2	4	4	1	4	1	1	4	4	4	1	5	4	4	1	1	4	1	4	1	1
1	22	3	1	7	1	2	5	2	3	3	2	3	2	3	3	2	3	2	2	2	2	3	3	3	3	3	3	2	2	3	3	4	2	3	2	3	2	2	2	3	4	3	3	2	2	2	3	3	2
1	22	8	1	7	1	2	3	3	1	4	3	1	2	4	2	1	1	1	1	1	2	1	1	1	1	2	1	1	1	2	2	2	1	4	4	2	2	1	1	1	1	1	1	2	1	1	1	4	1
1	23	3	1	7	2	1	2	4	4	4	4	1	2	3	3	1	4	1	1	2	1	1	2	1	2	2	1	3	1	2	2	4	1	1	2	3	2	1	1	2	1	3	1	1	3	1	1	3	2
1	24	4	1	7	2	1	1	3	2	2	2	1	1	1	3	2	1	1	1	1	1	2	1	1	1	1	1	2	2	1	1	4	1	1	2	1	1	1	1	1	1	1	1	1	2	1	1	2	1
1	24	3	1	7	2	2	3	1	4	5	1	5	4	3	2	4	4	1	1	3	2	4	2	1	5	2	1	2	3	4	4	1	1	1	4	3	1	2	2	3	5	3	1	2	3	1	1	4	1
1	24	5	1	7	1	1	1	3	1	1	1	1	1	2	1	1	1	1	1	1	1	3	1	3	1	1	1	3	2	1	2	4	1	2	1	1	1	1	1	1	1	1	1	1	1	1	1	1	1
1	20	8	1	7	1	2	3	5	4	4	4	2	2	2	5	1	4	1	1	3	3	4	2	2	4	2	1	5	2	2	2	5	1	2	1	1	1	1	1	3	2	2	1	1	2	1	1	1	1
1	22	3	2	7	2	4	5	1	3	4	4	3	2	4	2	4	3	3	2	4	3	2	4	1	5	2	3	2	4	4	4	4	3	3	5	2	2	3	2	4	4	3	5	4	3	3	3	2	4
1	22	7	1	4	2	1	1	3	1	2	2	1	1	4	1	1	1	1	1	2	2	2	3	3	1	4	1	2	3	1	1	3	1	2	2	2	1	1	1	1	1	1	1	1	3	3	1	1	1
1	23	8	1	7	2	1	1	4	1	3	1	1	1	1	4	1	1	1	1	2	1	1	1	2	1	1	1	1	3	2	1	3	1	1	1	1	1	1	1	1	1	1	1	1	1	1	1	1	1
1	24	4	1	6	2	1	2	3	3	2	2	1	2	3	3	1	1	1	1	1	1	2	2	2	2	1	1	2	3	2	2	3	1	1	2	2	1	1	1	1	1	1	1	1	1	1	1	2	1
1	24	2	1	4	1	1	1	3	1	3	3	1	1	1	3	1	2	1	1	1	1	1	1	3	1	1	1	2	4	3	1	4	1	4	3	1	1	1	1	1	1	1	1	1	1	1	1	3	1
1	22	2	1	4	1	3	1	4	1	2	2	1	1	1	4	1	1	1	2	1	1	2	1	1	2	1	1	4	1	1	1	4	2	1	1	2	1	2	2	1	1	1	1	1	1	1	2	1	1
1	18	1	1	7	1	1	2	3	4	1	1	1	1	2	4	4	1	1	1	2	1	1	1	3	1	2	1	3	4	1	1	4	1	1	4	1	1	1	1	1	3	1	1	1	2	1	1	4	1
1	24	4	2	7	1	1	2	3	1	2	2	1	2	2	3	1	1	1	2	2	2	1	2	1	2	2	1	3	1	1	1	2	1	2	2	2	1	1	1	2	1	1	1	2	3	2	2	1	1
1	19	2	1	4	2	2	3	2	1	3	3	1	2	2	2	1	1	1	2	1	1	1	1	1	1	2	1	2	3	1	3	2	1	2	4	2	3	1	2	1	1	1	1	1	4	1	2	1	1
1	19	5	1	4	2	1	1	3	1	2	1	1	1	2	3	1	1	1	1	1	1	1	4	1	1	2	1	1	1	1	1	3	1	2	1	1	1	1	1	2	1	1	1	1	1	1	1	1	3
1	23	1	1	5	1	1	1	3	2	3	4	1	1	1	2	2	1	1	1	1	1	4	2	3	1	2	1	3	2	4	3	1	1	2	2	2	1	1	1	3	2	2	1	1	1	1	1	2	1
1	22	1	1	5	1	1	1	3	2	1	2	1	2	2	3	1	2	1	1	2	2	2	2	1	1	2	3	3	3	3	1	2	3	4	1	1	1	2	2	3	2	4	3	3	3	3	3	4	1
1	23	2	1	6	2	3	2	4	3	4	4	2	1	2	4	2	1	1	2	1	1	2	1	2	2	3	1	4	2	4	2	4	2	3	2	2	1	1	3	1	2	1	1	1	2	1	3	4	1
1	23	7	1	6	2	2	2	3	4	2	2	2	2	2	3	1	2	1	1	1	1	1	1	2	2	3	1	3	2	2	1	2	1	4	4	1	2	1	1	3	1	2	1	1	3	1	1	2	1
1	21	8	1	6	1	3	3	3	3	3	3	3	3	3	3	4	2	1	1	1	1	1	1	1	1	5	1	2	1	2	2	1	1	2	1	4	4	1	1	1	1	1	1	1	1	4	3	3	4
1	25	9	1	6	1	3	2	4	2	3	3	2	2	3	4	2	2	2	3	2	2	2	2	2	2	2	1	3	2	3	3	3	3	2	2	2	2	2	3	3	3	2	1	1	2	2	3	2	2
1	24	8	1	8	1	1	3	4	1	2	1	1	1	3	3	1	1	1	3	2	1	1	2	1	2	1	1	3	1	2	1	4	2	2	2	2	1	1	3	1	1	1	1	1	1	1	1	1	1
1	22	3	1	4	2	2	2	2	3	3	3	4	2	3	4	2	2	1	1	1	3	2	2	2	2	2	1	4	3	2	2	3	2	2	2	2	2	2	2	2	2	2	1	2	2	2	2	3	2
1	23	3	1	8	2	3	4	3	4	3	2	3	4	3	3	3	4	3	3	4	3	4	3	3	4	3	4	4	3	4	3	2	4	4	4	4	3	4	3	2	4	3	5	5	2	4	3	4	3
1	21	3	1	5	2	3	2	3	2	3	3	3	3	3	3	3	3	3	3	3	4	3	3	3	3	3	4	3	3	4	3	3	4	3	2	3	4	3	3	3	2	4	2	3	2	3	3	2	3
1	24	5	1	4	2	2	2	3	2	4	2	1	1	2	3	3	1	1	2	1	1	1	1	2	1	3	1	2	3	3	2	4	1	2	2	2	1	1	1	1	1	1	1	1	2	1	1	2	1
1	19	5	2	4	2	1	2	4	1	2	2	1	1	1	5	3	1	1	1	1	2	4	1	3	1	2	1	3	2	1	1	4	1	4	2	2	2	2	1	1	1	1	1	1	2	1	1	3	1
1	20	6	1	4	2	2	3	3	1	2	2	3	2	2	3	4	5	2	3	3	2	1	4	4	3	3	2	3	5	1	4	3	2	4	4	4	3	1	2	3	1	5	4	2	3	4	2	5	4
1	28	3	4	7	1	1	1	3	1	2	2	1	1	2	3	1	1	1	1	1	1	1	1	2	1	1	1	3	1	1	1	3	1	2	1	1	1	1	1	1	1	1	1	1	1	1	1	1	1
1	26	8	1	7	2	3	2	2	1	4	4	2	2	2	4	1	2	1	2	2	2	2	2	3	1	2	1	4	3	2	3	5	3	5	4	2	2	1	2	1	3	3	1	1	3	1	2	2	1
1	28	2	2	3	2	1	2	3	3	4	1	1	1	1	1	2	2	1	1	1	2	1	2	1	1	2	1	4	2	1	1	4	1	4	2	2	2	1	1	1	1	2	1	1	2	2	1	2	1
1	26	4	1	5	1	1	1	4	1	1	1	1	1	1	4	1	1	1	1	1	1	1	1	1	1	1	1	3	3	1	1	2	1	3	2	1	1	1	1	3	1	2	1	1	1	3	1	2	2
1	29	1	1	8	1	1	1	3	3	2	1	1	1	2	3	1	1	1	1	1	1	3	3	2	1	2	1	2	3	2	1	3	1	1	2	2	1	1	1	1	3	1	1	1	2	1	1	1	1
1	27	9	1	8	1	2	2	4	4	3	4	2	1	2	2	1	3	1	1	1	1	1	2	2	3	2	1	4	3	4	2	4	2	1	2	2	2	1	1	1	2	3	1	1	2	1	1	2	1
1	26	3	1	5	2	1	2	1	1	2	2	1	1	1	1	1	1	1	1	1	1	1	1	1	1	1	1	1	1	1	1	2	1	1	1	1	1	1	1	1	1	1	1	1	1	1	1	1	1
1	29	1	1	7	1	1	2	3	1	1	1	1	1	2	4	1	2	1	3	1	1	1	4	3	1	2	1	3	3	1	1	3	1	2	1	2	1	1	2	1	1	2	1	1	1	3	2	2	1
1	27	9	1	8	1	2	4	3	3	4	4	1	2	5	2	5	4	1	2	5	1	4	4	5	3	4	1	2	5	5	2	1	2	2	5	5	1	1	1	2	2	1	1	1	5	3	1	2	3
1	28	9	1	6	1	1	1	4	4	3	3	4	3	2	4	4	3	4	3	3	3	3	2	3	3	3	3	2	2	3	4	4	3	1	2	4	2	3	3	3	3	3	2	2	3	3	4	2	4
1	27	8	1	1	1	2	2	2	3	2	2	2	4	4	5	2	5	2	4	5	5	4	4	5	5	1	1	5	4	3	5	4	3	3	1	2	5	4	3	4	4	3	2	3	5	1	2	2	4
1	29	2	1	7	1	1	2	1	4	4	4	1	2	3	1	2	2	1	2	1	1	1	1	1	1	1	1	3	1	1	2	1	1	1	2	2	1	1	1	1	1	2	1	1	1	1	1	1	1
1	28	4	1	7	1	3	5	3	2	4	3	4	4	2	1	1	4	1	2	3	2	1	1	4	1	2	1	1	5	2	3	1	3	3	5	3	4	2	3	5	1	4	1	1	5	4	2	2	1
1	26	2	1	8	2	2	3	2	1	3	2	1	1	2	3	3	2	1	1	1	1	2	1	1	1	1	2	2	2	1	1	3	1	1	2	3	1	1	1	1	2	1	1	1	2	2	1	1	2
1	27	2	2	7	1	1	1	4	1	2	2	1	2	2	3	1	2	1	1	1	1	1	1	3	2	1	1	3	1	1	1	4	1	4	4	1	1	1	1	2	2	2	1	1	2	1	1	1	1
1	27	9	1	6	1	1	1	4	1	2	2	1	1	1	5	1	2	1	1	1	1	1	1	1	1	1	1	4	1	1	1	2	1	1	1	1	1	1	1	1	1	1	1	1	1	1	1	1	1
1	26	5	2	4	2	1	1	3	2	1	2	1	1	1	4	2	1	1	1	1	1	2	2	1	1	1	1	3	2	1	1	3	1	1	1	1	1	1	1	1	2	1	1	1	2	1	2	1	1
1	27	2	1	3	2	2	1	3	2	2	2	1	2	2	2	2	1	1	1	2	3	3	2	2	2	2	1	2	2	2	2	2	1	1	2	2	1	1	1	1	2	1	1	2	2	2	3	1	1
1	28	4	2	2	2	2	1	2	3	4	3	1	1	2	2	1	5	3	5	2	1	5	4	4	5	5	1	1	3	2	2	1	5	2	5	3	3	1	4	2	5	5	1	3	5	4	5	3	2
1	27	3	2	8	1	1	1	4	3	4	3	1	2	3	3	2	3	1	2	3	1	1	2	4	1	4	1	3	1	1	1	5	2	1	2	4	3	3	2	1	1	2	1	1	2	3	2	2	1
1	29	8	2	8	1	1	4	1	3	2	1	1	1	1	3	1	1	1	1	1	1	1	1	1	1	1	1	1	1	1	1	1	1	1	1	1	1	1	1	1	1	1	1	1	1	1	1	1	1
1	27	8	2	9	1	1	2	2	4	4	5	2	2	2	2	4	1	1	1	1	2	2	1	1	1	2	1	2	2	1	1	2	2	2	5	1	2	1	2	1	2	1	1	1	2	1	1	4	3
1	27	2	1	8	2	2	1	4	1	4	1	1	2	1	2	1	1	1	1	1	2	1	1	1	1	1	1	2	3	1	4	2	1	4	4	1	3	1	1	1	1	1	1	1	3	1	1	4	3
1	28	6	2	7	1	1	1	2	2	3	2	2	2	2	2	4	2	1	1	2	2	2	2	3	1	3	2	2	3	2	1	3	2	1	2	2	2	1	1	2	2	2	1	1	2	1	1	1	2
1	28	4	2	5	1	1	4	4	2	4	4	2	2	3	4	4	4	4	3	5	4	4	5	4	2	3	3	4	4	3	3	4	4	2	2	4	3	3	3	3	5	4	4	3	3	3	4	4	4
1	33	3	1	8	1	1	1	3	2	4	2	1	2	3	3	2	2	1	1	1	2	2	1	1	1	1	1	3	1	1	1	4	1	1	2	1	2	1	1	1	2	2	1	1	3	1	2	2	2
1	30	2	1	8	1	1	1	3	1	1	1	1	1	1	2	1	1	1	1	1	1	1	1	1	1	1	1	1	2	1	1	4	1	1	2	1	1	1	1	1	1	2	1	1	3	1	1	2	1
1	33	9	2	8	1	1	1	3	3	2	2	3	1	4	3	1	2	1	1	2	1	1	2	1	1	1	1	3	3	1	1	4	1	1	1	1	1	1	1	1	1	1	1	1	3	4	1	1	1
1	35	6	2	7	1	1	3	4	4	4	2	2	1	2	4	1	1	1	1	1	1	2	1	1	1	2	1	4	2	1	1	3	1	1	2	1	1	1	1	1	3	1	1	1	2	4	1	2	3
1	33	3	1	7	1	1	3	3	2	4	4	3	4	3	3	2	4	1	1	3	2	2	4	3	3	2	2	3	3	3	2	2	3	3	2	2	2	3	3	3	2	2	3	2	1	1	2	1	2
1	33	2	1	6	1	2	1	1	2	4	4	1	2	1	2	2	2	1	1	2	2	1	1	3	1	2	1	1	1	1	1	2	1	3	2	4	1	1	1	1	1	2	1	1	3	1	1	1	1
1	33	3	1	3	2	2	3	3	2	4	4	2	4	5	3	3	4	3	3	2	2	2	4	1	2	3	2	3	2	1	3	3	3	4	4	4	3	1	4	1	2	3	1	1	4	2	4	4	3
1	35	2	2	7	1	1	1	2	1	4	2	1	1	1	3	3	3	1	2	1	1	1	1	2	3	1	1	4	4	1	1	3	1	5	3	1	2	1	1	1	1	2	1	1	3	1	1	1	1
1	31	4	1	8	1	1	1	4	2	2	1	1	1	1	4	1	1	1	1	2	1	1	3	1	1	1	1	4	2	1	1	4	1	1	1	2	1	1	1	1	1	1	1	1	1	1	1	1	2
1	32	1	2	8	1	1	3	3	2	4	3	1	2	1	4	3	4	1	2	2	1	1	2	1	1	3	1	4	1	1	1	3	1	1	2	2	1	1	2	1	1	3	1	1	3	3	2	2	3
1	31	2	1	7	1	1	2	3	2	3	2	2	1	2	3	2	3	1	2	2	1	2	2	1	1	1	1	3	2	2	1	4	3	2	2	1	2	1	1	2	2	2	1	1	2	1	2	2	2
1	35	3	2	7	1	1	1	3	3	3	2	1	2	2	2	2	2	1	1	3	1	3	4	1	3	2	1	2	1	2	1	4	2	1	2	2	1	1	2	1	2	1	1	1	2	1	2	3	1
1	30	8	2	7	1	1	2	2	2	4	5	1	2	3	3	5	2	1	2	1	1	3	1	2	2	1	1	2	2	1	1	2	3	1	2	1	4	1	4	3	2	1	1	1	2	1	1	2	1
1	33	9	2	7	1	2	1	3	1	4	1	1	1	1	3	1	2	1	1	1	1	1	1	1	1	1	1	2	1	1	2	3	1	2	2	1	1	1	1	1	1	1	1	1	2	1	1	2	2
1	35	5	1	7	1	3	2	2	3	2	3	1	1	2	4	2	1	1	1	1	1	3	1	2	1	1	1	3	2	2	2	3	1	2	1	1	1	1	1	1	1	1	1	1	1	3	1	1	1
1	34	2	1	6	1	1	1	4	1	2	1	1	1	2	4	1	1	1	1	1	1	1	1	1	1	1	1	3	1	2	1	4	1	1	1	2	1	1	1	1	2	1	1	1	2	1	1	1	1
1	31	4	1	7	1	1	2	3	3	3	4	1	1	2	3	1	2	1	2	1	1	2	1	3	1	2	1	3	1	2	1	4	1	1	2	1	1	1	1	2	2	2	1	1	1	1	1	2	1
1	34	8	2	7	1	3	3	3	4	3	2	1	1	3	4	4	1	1	1	1	1	4	2	1	2	1	1	3	3	4	3	2	2	1	3	1	1	1	1	1	4	1	1	1	2	1	1	1	1
1	35	4	1	1	2	1	1	2	2	2	2	1	1	1	1	1	1	1	1	2	1	2	1	1	1	1	1	4	1	1	1	4	1	1	1	1	1	1	1	1	2	2	3	1	3	1	1	1	2
1	30	2	1	7	2	1	1	4	1	1	1	1	1	1	4	3	4	1	1	1	1	1	1	1	1	1	1	3	2	3	1	1	1	3	1	1	1	1	1	1	1	1	1	1	2	1	1	4	2
1	31	9	2	5	1	1	2	3	2	2	3	1	3	1	2	2	4	1	1	1	1	2	1	3	4	1	1	4	3	2	1	4	1	2	2	1	1	1	2	1	1	4	1	1	4	1	1	1	2
1	35	9	1	7	1	1	2	3	1	2	2	1	1	3	2	2	4	1	2	1	1	1	1	1	3	2	1	2	1	1	2	4	1	4	4	1	1	1	1	1	1	4	1	1	2	3	1	2	1
1	31	1	2	8	1	3	3	3	3	3	3	3	3	3	3	3	3	3	3	3	3	3	3	3	3	3	1	3	3	3	3	3	3	3	3	3	3	3	3	3	3	3	3	1	3	1	3	3	3
1	33	8	1	8	1	1	2	3	4	5	5	2	4	4	2	2	3	1	2	4	1	1	2	1	1	4	1	1	1	1	1	3	1	2	2	5	4	2	1	1	2	2	1	1	5	2	1	5	1
1	31	9	2	8	1	1	2	3	1	4	3	1	1	2	3	2	1	1	1	1	1	1	1	1	3	2	1	3	3	1	2	3	2	2	2	1	2	1	1	1	2	1	1	1	2	1	1	2	1
1	31	6	2	7	1	2	2	3	3	3	4	2	3	3	3	1	3	1	4	3	2	3	1	2	3	4	1	4	2	2	1	4	2	1	2	2	2	1	2	4	2	3	1	1	3	2	3	4	3
1	30	3	1	4	1	1	2	3	1	1	1	1	1	2	3	1	2	1	1	1	1	1	1	2	1	1	1	3	1	1	1	4	1	1	2	1	1	1	1	1	1	1	1	1	1	1	1	1	2
1	30	8	1	7	1	3	1	3	4	3	4	1	2	2	2	2	2	1	1	1	1	2	1	1	1	2	1	3	1	2	2	5	1	2	2	2	1	1	1	1	1	1	1	1	2	1	1	2	1
1	32	3	1	5	1	1	1	4	1	3	1	1	1	1	4	1	1	1	1	1	1	1	1	1	1	1	1	4	1	1	1	4	1	3	1	1	1	1	1	1	1	1	1	1	1	1	1	1	1
1	34	3	2	7	1	2	2	4	2	2	3	1	4	2	4	3	1	1	1	1	2	2	2	3	3	4	1	3	1	1	1	4	2	2	3	2	2	1	1	1	2	2	1	1	2	4	1	2	1
1	33	7	2	4	1	1	2	2	4	4	4	2	3	2	2	1	4	1	1	1	1	3	2	1	3	3	1	1	1	1	1	1	1	1	2	1	1	1	1	2	3	1	1	1	1	1	1	4	1
1	35	5	1	3	2	1	2	1	1	2	1	1	2	1	2	4	3	2	3	1	1	3	1	1	2	1	1	1	1	2	1	3	2	1	1	1	1	1	3	2	2	1	1	1	2	1	3	1	1
1	30	7	1	8	1	2	1	4	1	3	2	1	1	2	4	1	2	1	2	3	1	2	2	3	2	2	1	5	3	1	1	4	1	4	2	2	1	1	1	1	1	2	1	1	2	2	1	2	1
1	39	3	1	6	1	2	3	3	2	3	4	1	3	2	2	1	4	2	4	3	2	1	2	3	1	2	1	1	4	2	1	3	1	2	3	5	2	4	4	3	2	4	1	1	4	3	2	4	4
1	39	4	2	7	1	1	1	5	1	1	2	1	1	1	5	1	2	1	1	1	1	1	1	1	1	2	1	5	1	1	1	4	1	1	2	1	1	1	1	1	1	2	1	1	1	1	1	2	3
1	42	4	2	7	1	1	1	4	3	3	1	1	1	1	4	2	2	1	1	1	1	3	1	1	1	2	1	4	1	2	1	5	1	1	1	2	1	1	1	1	1	2	1	1	2	1	1	1	1
1	39	6	2	7	1	1	2	1	4	4	4	1	2	2	3	4	2	1	1	1	1	4	3	2	2	2	1	2	3	4	3	1	2	1	3	3	2	1	1	1	4	2	1	1	2	1	1	2	2
1	38	3	2	6	1	2	3	4	1	2	2	1	1	3	2	1	2	1	2	3	1	4	2	1	1	3	1	3	2	5	2	3	2	2	4	1	1	1	2	2	1	2	1	1	3	2	3	3	1
1	43	3	1	4	2	1	1	3	5	4	4	1	2	2	3	1	3	1	1	2	1	1	2	1	2	2	1	1	1	5	2	1	1	1	3	2	3	1	1	1	1	2	1	1	2	1	2	1	2
1	39	6	2	5	1	3	3	3	3	4	3	1	3	3	4	3	4	5	3	3	2	2	5	3	3	3	4	3	5	3	2	5	2	3	2	4	3	1	3	3	2	5	1	4	4	2	2	2	3
1	43	1	4	7	1	2	1	4	3	3	3	1	1	1	4	3	2	1	1	1	1	1	1	1	1	2	1	4	2	1	1	4	1	2	2	1	1	1	2	1	1	1	1	1	2	1	2	2	1
1	37	6	2	6	1	1	1	3	1	1	1	1	1	1	5	1	1	1	1	1	1	1	1	1	3	1	1	1	1	1	1	1	1	1	1	1	1	1	1	1	1	1	1	1	1	1	1	1	1
1	40	4	1	7	1	1	1	1	2	3	3	2	2	4	5	3	2	1	2	1	2	1	1	3	2	3	1	2	3	1	2	2	2	1	2	2	2	1	2	1	2	2	1	2	3	1	2	2	2
1	44	6	2	6	1	3	3	3	3	3	3	3	3	3	3	3	3	3	3	3	3	3	3	3	3	3	3	3	3	3	3	3	3	3	3	3	3	3	3	3	3	3	3	3	3	3	3	3	3
1	42	3	1	7	1	1	1	3	2	2	2	1	1	2	2	2	2	1	1	2	1	2	2	2	1	2	1	1	2	2	1	2	2	1	2	2	2	1	2	1	2	2	1	1	2	2	1	3	2
1	39	9	2	7	1	2	2	3	3	3	3	3	3	3	3	3	3	3	3	3	3	3	3	3	3	2	2	2	3	2	2	3	3	3	3	3	3	3	3	3	3	3	3	3	3	3	3	3	3
1	39	9	1	7	1	1	1	4	1	1	1	1	1	2	1	1	3	1	1	1	1	1	1	1	2	1	1	4	1	1	1	3	1	2	1	1	1	1	1	1	1	2	1	1	1	1	1	1	2
1	36	6	2	8	1	1	1	2	3	3	3	1	1	1	3	1	3	1	1	1	1	1	1	1	1	1	1	3	3	1	1	3	1	1	2	1	1	1	1	1	2	1	1	1	1	1	1	1	1
1	38	2	1	6	1	1	2	4	3	2	1	1	1	3	2	2	2	1	1	2	1	2	2	1	1	2	1	3	2	2	1	2	1	1	1	2	1	1	1	1	1	1	1	1	1	4	1	1	1
1	37	1	2	5	1	2	1	3	3	4	3	2	1	1	3	3	1	1	1	2	2	4	3	2	3	2	1	2	1	2	1	3	3	1	2	1	2	1	2	3	1	2	1	1	2	1	1	1	2
1	42	4	2	3	2	1	4	1	4	5	4	4	4	4	3	4	4	2	4	4	4	4	4	5	5	4	1	2	4	4	1	2	4	1	5	4	4	4	4	4	5	4	1	3	4	2	4	4	4
1	36	8	1	8	1	1	2	2	2	2	1	1	1	1	5	2	3	1	1	1	1	1	1	2	4	1	1	1	1	1	1	3	1	1	1	1	1	1	1	1	1	2	1	1	1	1	1	1	1
1	43	9	1	7	1	4	4	1	4	4	3	1	2	2	2	4	1	1	4	2	1	4	1	1	2	2	1	2	2	4	4	2	3	1	3	2	2	1	2	1	4	1	1	1	5	2	4	4	1
1	44	6	2	7	1	1	1	4	1	1	1	1	1	1	4	1	1	1	1	1	1	1	1	1	1	1	1	1	1	1	1	4	1	1	1	1	1	1	1	1	1	1	1	1	1	1	1	1	1
1	39	3	1	3	1	1	1	4	3	3	4	2	1	1	4	1	2	1	1	1	1	2	1	1	1	1	1	1	2	1	1	1	1	1	1	1	1	1	1	1	1	1	1	1	1	1	1	1	1
1	37	6	2	4	1	1	1	4	2	1	3	1	1	1	4	3	4	1	1	1	3	3	1	2	1	1	1	4	1	1	1	4	1	1	2	1	1	1	1	1	3	3	1	1	3	1	1	3	2
1	43	5	1	6	2	1	3	4	1	2	1	3	1	1	2	1	3	2	1	2	1	3	1	4	1	2	1	2	1	2	1	3	1	1	1	4	3	1	1	1	1	3	1	1	3	2	1	1	2
1	44	8	4	5	1	1	2	1	2	3	2	1	1	2	3	2	2	1	2	1	1	2	1	1	4	2	1	3	1	2	2	3	2	1	1	2	1	1	1	1	2	2	1	1	2	1	2	2	1
1	36	9	2	8	1	1	5	1	4	3	4	1	2	3	4	1	2	1	3	1	1	1	1	2	4	2	1	2	1	1	1	3	1	1	2	3	4	1	1	1	1	2	1	1	1	3	2	2	3
1	39	2	2	7	1	1	1	3	1	2	1	1	1	1	3	1	2	1	1	1	1	1	1	1	1	3	1	3	1	1	1	4	1	3	3	1	1	1	1	1	1	2	1	1	1	1	1	2	1
1	39	3	2	7	1	1	1	3	3	4	1	1	1	2	3	1	3	1	1	1	1	3	1	2	2	1	1	2	3	3	1	1	1	1	1	2	1	1	1	1	3	3	1	1	1	3	1	1	2
1	44	2	2	4	1	1	1	3	5	5	5	2	4	1	5	5	5	1	4	1	4	5	1	3	1	4	1	5	3	5	1	1	1	1	5	3	4	1	2	4	5	5	1	2	5	3	2	1	5
1	44	3	2	7	1	1	1	4	1	2	2	1	1	1	3	2	3	1	1	1	1	3	1	1	1	1	1	2	2	1	1	4	2	3	1	1	1	1	1	1	2	2	1	1	1	1	1	2	2
1	38	6	1	8	1	2	2	4	3	3	1	1	2	2	3	3	2	1	1	1	1	2	2	3	2	2	1	1	1	1	1	2	1	1	2	1	1	1	1	1	1	2	1	1	2	1	1	2	1
1	39	3	2	7	1	1	2	4	3	3	4	1	1	3	4	2	4	1	1	2	1	1	1	1	1	3	1	4	1	4	1	3	1	1	1	2	4	1	1	2	2	3	1	1	2	1	1	1	1
1	36	1	2	3	1	2	2	2	4	4	4	1	2	4	2	4	4	1	2	2	1	3	1	1	1	4	1	4	4	4	4	2	1	1	1	3	1	1	1	1	4	2	1	1	1	1	1	1	1
1	40	5	4	6	1	1	1	3	4	4	3	2	1	2	3	2	1	1	1	1	2	2	1	1	1	2	1	2	1	2	1	3	1	1	1	1	2	1	2	1	2	1	1	1	2	1	2	1	1
1	44	5	2	7	1	2	4	3	4	4	4	1	2	3	3	4	4	1	1	1	2	4	2	2	1	4	1	1	2	4	3	3	2	1	2	2	2	1	1	1	3	2	1	1	2	1	1	1	1
1	41	5	1	6	1	1	2	4	4	3	2	1	2	1	4	2	2	1	1	2	1	1	2	2	1	1	1	2	2	1	1	2	2	1	2	1	1	1	1	1	2	2	1	1	2	1	1	2	2
1	44	1	2	4	1	4	3	2	2	3	2	1	2	2	3	1	2	4	4	4	3	3	5	4	3	1	2	3	3	5	4	4	3	2	1	1	3	3	2	2	1	4	3	2	1	1	2	3	4
1	36	6	2	7	1	1	1	4	4	3	3	1	2	1	3	4	2	1	1	1	1	3	1	1	1	1	1	3	2	2	2	2	1	3	1	3	3	2	2	1	2	1	1	1	1	1	1	1	1
1	43	3	2	2	1	2	2	3	2	2	2	1	2	3	2	2	2	1	1	1	1	2	1	1	1	1	1	1	1	1	2	2	1	1	2	1	2	1	1	2	2	2	1	1	5	1	1	2	2
1	43	3	2	3	2	1	2	3	2	3	2	2	3	3	3	1	2	1	2	2	1	2	2	1	1	2	1	2	1	2	1	3	1	2	2	3	2	1	1	1	1	2	1	1	3	1	2	2	2
1	44	3	1	3	2	1	1	2	1	2	1	1	1	2	3	1	1	1	1	1	1	2	1	1	3	2	1	2	1	2	1	4	2	1	1	1	1	1	1	1	1	1	1	1	1	1	1	1	1
1	37	2	2	6	1	1	1	3	3	4	3	1	1	2	3	2	1	1	1	1	1	3	1	1	1	1	1	1	4	2	1	4	1	2	2	1	1	1	1	1	2	1	1	1	1	1	1	2	1
1	37	1	1	7	2	1	1	3	2	2	1	1	2	3	2	2	3	1	1	1	1	4	1	2	1	2	1	1	1	2	1	2	1	1	2	1	2	1	1	2	2	2	1	2	3	1	2	2	2
1	42	1	2	7	1	2	4	2	4	4	4	1	5	3	2	1	5	1	3	1	1	3	4	4	4	4	1	2	3	1	2	3	1	1	4	2	1	1	1	2	2	4	1	1	4	4	2	1	1
1	40	3	2	7	1	2	1	1	4	3	3	2	3	2	2	3	1	1	1	2	1	4	2	1	1	2	1	3	2	4	2	4	1	1	1	1	1	1	1	1	4	1	1	1	1	1	1	1	1
1	39	3	2	8	1	3	3	5	2	4	3	1	2	4	4	1	2	1	1	2	2	2	1	2	1	2	1	2	2	1	1	4	2	3	1	2	2	1	1	1	2	1	1	1	2	1	2	1	2
1	40	1	1	7	1	1	1	4	1	2	1	1	1	1	4	2	1	1	1	1	1	2	1	2	3	2	1	3	1	2	1	4	1	1	1	1	1	1	1	1	2	1	1	1	1	1	1	1	1
1	40	4	1	6	1	3	2	4	3	3	3	2	2	2	2	2	2	1	2	2	2	2	3	3	2	2	1	3	2	2	2	2	2	2	2	2	1	1	1	2	1	2	1	1	2	2	1	2	1
1	37	5	1	7	2	3	3	3	3	3	3	3	3	3	3	3	4	1	3	3	3	4	4	3	4	2	3	2	3	3	2	3	2	2	2	4	3	4	3	3	4	3	4	3	3	1	2	1	2
1	41	5	2	7	1	1	1	4	1	2	1	1	1	1	4	1	1	1	1	1	2	2	1	1	2	1	1	3	2	1	1	4	1	2	2	1	2	1	1	1	1	1	1	1	2	1	2	2	1
1	42	3	2	7	1	1	2	5	4	2	2	1	2	3	1	3	1	1	2	2	1	3	3	2	1	2	1	3	1	3	2	4	2	1	2	2	1	1	2	2	3	2	1	1	2	1	2	2	2
1	44	9	2	3	1	1	1	3	2	3	2	1	1	2	3	2	1	1	1	1	1	2	1	1	1	1	1	3	1	2	1	3	1	3	1	1	1	1	1	1	1	2	1	1	2	1	1	2	2
1	42	6	1	2	2	3	3	1	4	3	2	3	3	4	3	3	3	1	3	1	2	3	4	2	3	3	3	4	3	2	3	3	3	2	1	2	2	2	3	3	3	2	2	2	1	2	3	2	3
1	39	5	2	6	1	2	1	4	2	4	4	1	2	3	3	1	1	1	1	1	1	2	1	1	1	1	1	2	2	1	2	3	1	1	2	1	1	1	1	1	1	1	1	1	2	1	1	1	2
1	42	3	2	7	1	1	1	3	1	2	3	1	1	1	3	1	1	1	1	1	1	1	1	1	1	1	1	3	1	1	1	2	1	2	1	1	1	1	1	1	1	1	1	1	1	1	1	1	1
1	40	1	2	6	1	1	2	4	4	1	2	1	1	2	4	1	1	1	1	1	1	1	2	1	3	1	1	4	2	1	1	4	1	1	2	1	1	1	1	2	1	1	1	1	2	1	1	3	1
1	39	6	1	8	1	2	3	3	1	4	4	2	1	1	4	1	2	1	1	1	1	2	2	3	3	1	1	3	3	2	3	3	1	4	1	1	2	1	1	1	1	2	1	1	1	1	1	1	1
1	36	8	2	7	1	1	1	4	1	3	1	1	2	3	4	1	4	1	1	1	1	1	1	3	1	4	1	4	3	1	1	4	1	3	2	1	1	1	1	2	1	2	1	1	2	1	1	1	4
1	44	3	2	7	1	2	2	4	1	2	1	1	2	2	4	2	1	1	2	1	1	3	1	1	2	1	1	2	1	1	2	3	1	3	2	1	2	1	1	1	1	2	1	1	2	1	2	1	1
1	38	3	2	3	1	2	2	3	4	4	4	4	2	2	3	4	4	1	2	1	3	4	1	1	1	2	1	2	2	3	3	2	2	1	3	2	1	1	1	1	2	2	1	1	4	3	1	1	2
1	41	5	1	3	1	1	1	2	1	1	1	1	1	1	3	1	1	1	1	1	1	1	1	1	1	1	1	2	2	1	1	2	1	1	1	1	1	1	1	1	1	1	1	1	1	1	1	1	1
1	42	9	2	6	1	2	2	3	5	2	4	1	2	2	3	2	4	1	3	1	1	3	2	2	1	2	1	1	3	2	2	2	2	1	2	2	1	1	1	2	2	3	1	1	3	2	2	2	3
1	41	5	2	7	1	1	2	3	4	2	1	1	1	1	4	1	2	1	1	1	1	1	1	3	1	1	1	4	3	3	1	4	1	1	2	1	1	1	1	1	1	1	1	1	1	1	1	3	3
1	40	5	2	7	1	1	1	2	2	1	2	1	1	1	3	1	2	1	3	1	1	1	1	1	1	1	1	2	1	1	1	2	1	3	2	3	1	1	1	1	1	2	1	1	1	1	1	2	2
1	38	3	1	6	2	1	3	4	3	2	3	1	1	2	2	2	2	1	2	2	1	2	2	1	2	3	1	3	2	1	1	3	2	1	2	2	1	1	1	2	1	2	1	1	2	1	2	1	1
1	41	1	2	6	1	1	1	4	1	1	1	1	1	1	4	1	1	1	1	1	1	1	1	1	1	1	1	4	2	1	1	4	1	2	1	1	1	1	1	1	1	1	1	1	1	1	1	1	1
1	40	1	2	7	1	1	2	3	3	4	3	1	2	4	3	1	3	1	1	2	2	1	3	2	1	4	1	3	3	1	2	3	1	1	3	2	1	1	1	1	1	3	1	1	3	2	1	3	1
1	41	3	1	7	1	1	1	3	1	1	2	1	1	1	3	1	2	1	1	1	1	1	1	1	1	1	1	2	2	1	1	3	1	1	1	1	1	1	1	1	1	1	1	1	1	1	1	1	1
1	43	4	2	7	1	2	2	3	3	3	2	1	1	1	4	2	1	1	1	1	1	1	1	1	1	1	1	1	1	1	2	4	1	1	2	1	1	1	1	1	1	1	1	1	2	1	1	2	1
1	37	3	1	8	1	1	1	3	1	1	1	1	1	1	3	1	1	1	1	1	1	1	3	1	1	1	1	1	4	1	1	1	1	2	2	1	1	1	1	1	1	1	1	1	1	1	1	1	1
1	41	2	2	7	1	1	1	3	2	3	2	1	1	2	3	2	2	1	2	1	1	2	2	2	1	2	1	3	2	2	1	3	2	1	1	2	1	1	1	1	1	2	1	1	2	2	1	2	1
1	36	9	1	7	1	1	1	4	3	2	1	1	1	3	4	4	2	1	1	4	1	2	3	3	1	2	1	3	2	1	1	4	1	3	4	2	2	1	1	1	4	1	1	1	2	2	1	4	2
1	41	3	1	3	1	1	1	4	4	3	2	1	1	2	4	2	3	1	1	2	1	1	1	1	2	1	1	4	2	1	1	3	1	2	1	4	1	1	1	1	2	2	1	1	2	2	1	2	1
1	43	3	2	6	1	2	1	3	2	4	3	1	1	1	3	2	1	1	1	1	1	2	1	1	1	2	1	4	3	1	1	3	1	1	1	1	1	1	1	1	3	2	1	1	1	1	1	1	2
1	36	3	2	6	1	3	1	4	2	1	5	2	1	1	3	1	3	1	1	1	2	1	1	3	1	2	1	3	2	1	3	4	1	1	2	2	1	1	1	1	1	1	1	1	1	1	1	4	1
1	44	2	2	7	1	1	1	3	2	3	3	1	1	2	2	3	2	1	2	1	1	2	1	1	1	1	1	2	1	2	1	4	3	1	2	2	2	1	1	1	2	2	1	1	2	1	2	2	2
1	44	1	2	8	1	2	1	1	3	4	4	1	2	2	3	4	4	1	1	1	1	2	1	1	1	1	1	4	4	1	1	3	1	2	3	1	1	1	1	1	2	1	1	1	1	1	1	1	1
1	36	6	1	8	1	1	1	3	3	2	2	1	1	1	2	3	2	1	2	1	2	3	1	1	1	2	1	3	2	2	1	4	1	1	1	1	1	1	2	1	2	2	1	1	1	1	2	1	1
1	42	2	2	7	1	1	1	3	1	1	1	1	1	1	3	1	1	1	1	1	1	2	1	1	1	1	1	3	1	1	1	3	1	1	1	1	1	1	1	1	1	1	1	1	1	1	1	1	1
1	38	2	2	7	1	3	2	2	3	4	3	4	3	3	2	4	3	1	1	2	1	4	1	2	1	2	1	3	1	2	2	2	3	1	2	1	2	1	1	1	4	2	1	1	2	1	1	4	2
1	41	3	2	3	1	1	1	2	1	2	3	2	3	1	2	1	3	1	2	1	3	2	1	1	1	3	4	1	3	1	1	3	1	1	2	1	1	1	1	3	1	2	4	1	3	1	1	1	4
1	40	8	2	7	1	1	1	3	1	2	1	1	1	1	3	1	1	1	1	1	1	1	1	1	1	1	1	2	1	2	1	4	1	1	1	1	1	1	1	1	1	1	1	1	1	1	1	1	1
1	45	6	1	7	1	1	1	3	3	3	2	1	2	2	2	3	2	1	1	1	1	1	3	1	2	1	1	2	2	1	1	3	1	1	2	2	1	1	1	2	1	1	1	1	2	1	1	2	2
1	45	6	2	2	2	1	3	4	5	2	4	3	1	1	3	4	2	1	3	1	1	5	1	2	2	2	1	2	1	5	1	4	2	1	1	1	2	1	1	1	5	2	1	1	3	1	2	1	2
1	45	9	2	8	1	3	3	4	2	1	1	3	2	3	3	3	4	2	3	3	4	3	3	3	2	3	2	4	3	3	3	2	3	2	3	4	3	3	2	3	3	3	3	2	3	3	3	2	3
1	45	1	2	3	2	1	1	4	1	2	3	1	1	1	4	1	1	1	1	1	1	3	2	1	1	2	1	3	2	2	1	3	1	2	1	1	1	1	1	2	1	1	1	1	1	1	1	1	2
1	45	1	2	7	1	1	3	3	1	1	1	1	1	1	3	1	1	1	1	1	1	1	1	1	1	1	1	1	1	1	1	1	1	1	1	1	1	1	1	1	1	1	1	1	1	1	1	1	1
1	45	1	2	4	1	3	3	3	4	4	2	1	1	1	4	4	1	1	1	1	2	3	1	1	2	1	1	3	2	2	3	2	1	1	2	1	1	1	1	1	3	1	1	1	2	1	1	2	1
1	45	5	1	8	1	1	2	1	2	1	1	1	2	1	2	1	1	2	2	1	2	1	1	1	2	1	1	1	1	1	1	1	1	2	2	1	1	1	1	2	2	2	2	2	1	1	1	1	1
1	53	9	4	5	1	3	1	3	2	2	4	1	2	1	3	4	2	1	1	1	1	4	1	3	2	1	1	4	1	3	1	3	1	1	1	1	1	1	1	1	2	2	1	1	2	1	1	1	1
1	50	5	4	4	1	1	1	3	1	2	1	1	1	1	3	1	2	1	2	1	1	1	1	1	1	2	1	3	1	1	1	4	1	2	1	1	1	1	1	1	1	2	1	1	1	1	2	1	1
1	52	7	2	6	2	2	2	3	3	2	1	1	1	2	4	2	2	1	1	2	1	3	2	2	2	2	1	3	2	3	2	3	2	1	2	2	1	1	1	1	2	2	1	1	2	2	2	1	2
1	54	6	2	7	1	1	1	3	4	3	2	1	3	4	2	1	4	1	3	1	1	4	2	1	1	4	1	2	1	4	1	3	4	1	4	2	1	2	3	1	4	2	1	1	3	1	2	3	3
1	52	1	1	4	1	1	1	4	1	1	1	1	1	1	4	1	1	1	1	1	1	2	1	1	1	2	1	3	1	2	1	4	1	2	1	1	1	1	1	1	1	1	1	1	2	1	1	2	1
1	47	2	2	9	1	1	3	1	2	3	4	2	4	2	2	2	4	2	4	4	1	2	4	4	2	4	1	2	4	1	1	2	2	5	4	4	1	1	2	4	2	4	1	1	5	3	5	4	3
1	47	3	2	7	1	2	2	4	2	3	1	1	1	2	5	1	2	1	1	1	2	3	2	2	1	1	1	4	3	2	2	4	1	1	2	1	1	1	1	1	3	1	1	1	1	1	1	1	2
1	51	8	4	3	1	1	2	4	4	4	4	2	4	2	4	4	3	4	4	3	2	4	3	1	4	4	1	3	4	3	4	4	4	2	2	2	2	1	2	4	4	1	1	1	3	2	2	2	1
1	46	6	1	8	1	1	1	1	2	1	2	2	1	1	1	2	2	1	1	1	2	1	1	2	1	1	1	1	2	2	2	2	2	1	2	1	1	1	1	1	2	1	1	1	2	1	1	1	1
1	54	7	4	2	1	4	3	4	4	2	1	1	1	2	4	2	1	1	2	1	1	2	1	1	3	1	1	5	1	4	2	2	2	3	1	1	1	1	1	1	2	1	1	1	1	1	2	1	1
1	49	5	2	3	1	1	1	3	2	2	1	1	1	1	3	2	2	1	1	1	1	2	1	1	1	1	1	2	2	1	1	3	1	1	1	1	1	1	1	1	2	1	1	1	1	1	1	1	1
1	50	3	2	8	1	2	1	3	3	3	3	1	1	1	3	2	3	1	1	1	1	4	1	1	1	2	1	1	2	4	2	3	1	1	2	1	2	1	1	2	2	2	1	1	1	1	1	1	2
1	51	2	1	5	1	2	3	2	3	4	1	1	1	1	4	2	1	1	1	2	1	1	2	1	1	1	1	1	2	1	2	3	1	1	1	1	1	1	1	1	2	1	1	1	1	2	1	1	2
1	47	2	2	7	1	1	1	3	3	4	1	1	2	1	3	1	3	1	1	1	1	1	1	1	1	2	1	1	2	1	1	3	1	1	1	1	1	1	1	1	1	2	1	1	2	1	1	1	2
1	48	5	1	2	1	2	2	2	2	2	2	1	1	2	2	2	2	1	1	2	2	2	2	4	2	1	1	2	2	4	2	2	2	1	2	1	2	1	1	1	4	2	1	1	1	2	1	2	2
1	53	1	2	7	1	1	1	4	1	2	2	1	2	2	3	1	2	1	1	1	1	2	1	1	1	1	1	2	1	2	1	3	1	1	1	1	1	1	1	1	1	1	1	1	2	1	1	1	1
1	54	1	2	4	1	1	1	4	1	2	2	1	2	2	3	1	1	1	1	1	2	3	1	2	1	2	1	2	1	1	1	4	1	2	2	2	1	1	1	2	2	1	1	1	2	1	2	1	1
1	51	8	2	7	1	2	3	1	1	4	3	1	4	3	1	1	1	1	1	1	2	2	1	2	3	2	1	1	2	1	2	1	1	2	4	3	2	2	1	1	1	1	1	2	3	2	2	2	1
1	46	1	2	7	1	2	2	3	3	4	3	4	3	4	2	2	4	1	3	2	1	1	1	2	3	2	1	2	4	3	4	2	2	1	3	2	1	1	1	1	1	3	1	1	2	1	1	2	3
1	54	6	4	7	1	1	1	3	1	2	1	1	2	1	1	1	2	1	1	3	1	1	3	1	1	2	1	4	2	1	2	4	1	1	2	1	2	1	1	1	1	2	1	1	2	1	1	2	2
1	53	9	2	6	1	1	1	4	2	3	3	1	1	1	3	2	3	1	1	1	1	2	2	1	1	2	1	2	1	1	1	4	1	1	1	1	1	1	1	1	1	1	1	1	2	1	1	1	1
1	53	4	2	4	1	1	2	3	4	4	4	1	3	3	1	2	1	1	1	1	2	4	1	1	1	1	1	1	3	4	3	2	1	1	4	1	1	1	1	1	4	1	1	1	2	1	1	4	1
1	46	3	2	4	1	2	1	2	3	1	4	2	1	1	2	2	1	1	1	1	1	4	1	3	1	1	1	1	1	2	2	2	1	1	2	1	1	1	1	1	2	1	1	1	2	1	1	2	1
1	48	9	2	8	1	1	2	3	4	1	4	1	3	2	3	1	2	1	1	1	1	1	1	1	1	1	1	3	1	1	1	3	1	1	1	1	1	1	1	1	1	2	1	1	2	1	1	1	1
1	50	2	2	7	1	1	1	2	3	4	4	2	3	2	3	2	3	1	3	1	1	2	1	2	1	2	1	2	3	2	1	2	1	1	2	2	2	1	1	1	2	2	1	1	2	1	2	1	2
1	53	2	2	7	2	3	3	3	4	5	5	3	4	4	4	4	5	2	5	4	3	4	3	1	4	1	1	4	4	4	4	2	3	1	4	5	4	2	2	4	5	5	1	2	4	4	4	1	4
1	54	3	2	7	1	2	2	3	4	3	4	1	3	2	4	3	2	1	2	2	2	4	1	1	1	2	2	3	1	4	2	2	1	1	2	1	2	1	1	1	4	2	1	2	2	1	3	1	2
1	47	3	2	6	1	1	3	3	4	3	2	1	2	1	3	4	4	1	3	1	1	5	1	1	3	2	1	4	2	4	1	2	1	1	2	3	1	1	1	1	4	4	1	1	3	2	1	1	3
1	48	3	2	4	1	1	2	4	1	2	1	1	1	1	4	1	1	1	2	2	1	1	2	3	3	2	1	3	2	1	1	3	3	2	2	1	1	1	1	1	1	1	1	1	1	1	2	2	1
1	50	9	2	7	2	3	1	4	4	2	2	1	3	1	4	3	1	1	3	1	3	5	1	1	4	2	1	4	1	4	4	4	1	1	1	2	2	1	2	1	5	1	1	2	2	1	2	1	1
1	49	3	2	8	1	1	1	3	2	2	1	1	1	1	4	1	2	1	1	1	1	1	1	1	1	1	1	3	1	1	1	3	1	1	1	1	1	1	1	1	1	2	1	1	1	1	1	1	1
1	53	8	4	6	1	1	2	2	2	2	1	1	1	1	3	1	2	1	1	1	1	2	1	1	2	1	1	1	1	2	1	2	1	1	1	1	1	1	2	1	2	1	1	1	2	1	1	1	1
1	46	5	4	3	2	5	5	2	4	5	5	4	5	5	3	4	4	5	4	4	2	1	4	4	4	4	3	1	4	1	4	2	4	5	5	4	5	5	5	5	4	5	5	5	5	4	4	5	5
1	54	2	1	7	1	1	1	3	1	1	1	1	1	1	4	1	1	1	1	1	1	1	1	1	1	1	1	3	1	1	1	4	1	1	1	1	1	1	1	1	1	1	1	1	1	1	1	1	1
1	48	1	2	4	2	1	1	4	3	2	1	1	1	1	3	2	1	1	1	1	1	2	1	1	1	2	1	1	1	2	1	3	1	1	1	1	1	1	1	1	2	1	1	1	1	1	1	1	1
1	54	9	2	5	1	2	1	3	3	2	3	1	3	2	3	3	3	1	3	1	2	2	2	1	1	4	1	3	1	3	1	3	2	3	1	1	1	1	1	1	2	1	1	1	2	1	2	1	1
1	51	1	2	6	1	1	1	4	4	4	3	1	1	2	3	2	1	1	1	1	1	2	1	1	1	1	1	2	2	4	3	2	1	1	2	1	1	1	1	1	2	1	1	1	1	1	1	1	1
1	50	5	2	4	1	2	1	3	4	3	3	1	1	2	3	4	2	1	1	2	2	2	2	3	2	2	1	2	1	4	3	3	1	1	2	2	1	1	1	1	3	2	1	1	2	2	1	2	2
1	51	4	2	3	1	1	4	3	2	1	3	2	2	2	4	4	2	4	1	3	2	4	2	1	4	3	2	4	4	4	1	2	1	1	3	3	1	1	1	2	2	2	2	1	4	2	1	2	2
1	53	6	2	7	1	1	1	3	1	3	1	1	2	2	3	4	3	1	2	1	1	2	1	1	2	1	1	3	2	1	1	5	2	4	1	1	1	1	1	1	1	2	1	1	2	1	1	1	1
1	48	9	2	3	2	1	3	3	3	2	2	3	3	2	2	4	4	1	4	3	3	4	2	1	4	2	1	3	2	4	3	2	3	4	2	2	3	1	1	1	3	3	1	3	2	1	1	1	2
1	50	2	2	7	1	1	1	3	1	2	1	1	1	1	3	2	1	1	1	1	1	2	1	1	1	1	1	1	1	2	1	3	1	1	1	1	1	1	1	1	2	1	1	1	1	1	1	1	1
1	53	2	2	7	1	1	3	2	1	3	1	1	2	2	3	3	2	1	1	1	1	2	1	1	1	3	1	2	2	2	1	2	2	1	1	1	1	1	1	1	2	1	1	1	2	1	1	2	1
1	49	2	2	5	1	1	2	3	4	4	3	1	4	3	1	4	4	3	4	1	1	3	1	4	1	4	1	1	4	3	4	3	2	1	3	2	4	4	1	2	4	5	1	1	4	1	2	2	4
1	47	2	2	7	1	3	2	3	2	4	2	2	2	2	3	1	2	1	1	1	1	2	1	1	1	1	1	1	3	3	3	2	1	1	2	2	1	1	1	1	1	2	1	1	2	1	1	1	1
1	54	4	4	6	1	1	1	3	2	2	2	1	1	1	5	2	1	1	1	1	1	2	1	1	2	1	1	1	1	2	1	3	1	1	2	1	1	1	1	1	2	1	1	1	1	1	1	1	1
1	46	4	2	3	1	1	1	3	2	2	2	1	3	2	1	2	2	1	1	3	1	4	2	4	1	4	1	2	4	2	1	3	1	1	3	2	2	1	1	1	2	1	1	1	3	1	1	2	1
1	46	6	4	4	1	1	1	4	1	1	1	1	1	2	4	1	1	1	1	2	1	1	2	1	1	1	1	4	2	1	1	2	1	1	2	1	1	1	1	1	1	1	1	1	2	1	1	1	2
1	47	3	2	5	1	1	1	4	3	3	4	1	2	3	4	3	2	1	1	1	1	1	1	1	1	1	1	1	1	1	1	3	1	4	3	1	1	1	1	1	2	1	1	1	1	1	1	2	1
1	46	2	2	5	1	1	5	1	4	4	3	2	4	2	4	2	4	1	2	2	2	3	1	2	3	1	1	2	2	2	2	4	4	1	2	2	2	1	2	3	3	4	1	1	2	1	2	2	3
1	48	2	2	4	2	1	1	4	1	1	1	1	1	1	4	1	1	1	1	1	1	1	1	1	1	1	1	3	1	1	1	1	1	1	1	1	1	1	1	1	1	1	1	1	1	1	1	1	1
1	48	6	4	7	1	2	2	4	2	2	2	2	2	2	4	2	1	1	1	2	1	2	1	1	1	2	1	3	1	2	2	3	1	1	1	1	1	1	1	1	2	1	1	1	2	1	1	1	1
1	48	6	2	6	1	2	4	3	2	3	3	1	2	2	3	2	2	1	2	2	1	2	2	2	1	2	1	3	1	2	2	3	1	1	3	1	1	1	1	2	2	2	1	1	2	1	2	1	2
1	52	2	4	6	1	2	1	3	2	2	2	1	1	1	4	3	1	1	1	2	1	1	2	1	1	2	1	4	1	3	1	3	1	2	1	1	1	1	1	1	1	1	1	1	1	1	1	1	1
1	50	4	1	4	1	1	2	3	1	1	1	1	1	1	2	2	1	1	1	1	1	1	1	1	1	1	1	1	2	1	1	2	1	2	1	1	1	1	1	1	2	1	1	1	1	1	1	1	1
1	54	3	4	4	1	1	1	4	2	2	1	1	1	2	4	1	2	1	1	1	1	1	2	1	2	1	1	3	2	1	1	4	1	1	1	1	1	1	1	1	1	1	1	1	2	1	1	1	1
1	46	2	1	4	1	1	1	3	1	1	2	2	2	1	1	1	1	1	1	1	1	1	1	2	1	1	1	1	2	1	1	1	1	2	1	1	1	1	1	1	1	1	1	1	1	1	1	1	1
1	48	1	1	4	2	1	1	4	1	2	2	1	1	1	1	2	1	1	1	1	1	1	1	1	1	1	1	2	1	1	1	4	1	1	1	1	1	1	1	1	1	1	1	1	1	1	1	1	1
1	48	7	2	4	1	1	1	2	3	4	1	1	2	1	1	2	1	2	1	1	1	2	1	1	2	1	1	1	1	1	1	2	1	1	1	1	1	1	1	1	2	2	1	1	1	1	2	1	2
1	51	2	2	8	1	1	1	4	1	1	1	1	1	1	4	1	1	1	1	1	1	1	1	1	1	1	1	4	1	1	1	4	1	1	1	1	1	1	1	1	1	1	1	1	1	1	1	1	1
1	46	5	2	8	1	1	2	1	1	2	2	2	2	2	1	1	2	1	2	1	1	1	1	1	1	1	1	1	2	1	1	2	1	4	2	1	1	1	1	2	1	1	1	1	1	1	1	3	1
1	48	3	2	7	1	1	3	3	2	3	2	1	3	1	4	1	2	1	1	1	1	1	1	2	1	1	1	4	2	1	1	4	1	3	1	1	1	1	1	1	1	1	1	1	1	1	1	1	1
1	50	8	2	7	1	1	1	3	2	2	2	1	1	1	4	1	1	1	1	1	1	2	1	1	1	1	1	4	1	1	1	5	1	2	1	1	1	1	1	1	2	1	1	1	1	1	1	1	1
1	47	6	1	7	1	2	2	3	1	2	4	4	3	4	3	1	2	1	1	2	1	1	2	1	1	2	1	3	2	1	1	3	1	3	2	2	2	1	1	1	1	1	1	1	2	1	1	2	2
1	46	9	2	8	1	1	1	3	1	3	2	1	1	2	2	1	2	1	1	1	1	1	1	3	3	1	1	3	1	1	1	2	1	2	2	1	1	1	1	1	1	1	1	1	2	1	1	1	2
1	47	2	4	6	2	1	2	2	3	4	2	2	4	3	3	3	4	1	2	3	1	2	3	2	2	2	1	3	3	2	1	3	2	2	3	2	2	1	2	2	2	2	1	2	4	1	3	1	3
1	50	3	2	3	2	2	3	1	3	3	4	2	2	1	1	4	3	1	1	2	2	2	3	1	1	3	1	1	2	2	4	1	1	1	4	2	2	1	2	1	3	3	1	1	3	4	1	4	3
1	52	1	2	6	1	3	3	3	3	3	2	1	3	3	3	1	3	1	1	1	1	1	3	1	1	2	1	3	1	1	1	1	1	3	2	1	1	1	1	1	2	2	1	1	1	1	1	2	3
1	48	6	1	7	1	1	2	2	1	4	2	1	2	3	3	1	2	1	1	1	1	1	2	2	1	2	1	3	2	1	1	3	1	2	2	2	1	1	1	1	1	2	1	1	2	2	2	2	1
1	48	4	1	4	1	1	1	4	2	2	2	1	1	2	5	2	1	1	3	2	2	1	3	2	2	1	1	3	4	1	1	4	2	3	2	1	2	1	1	1	1	1	1	2	3	1	1	1	1
1	51	6	2	6	1	1	2	1	1	4	3	1	1	1	5	1	1	1	1	1	1	1	1	1	1	1	1	1	1	2	1	1	1	1	1	1	1	1	1	1	1	1	1	1	1	1	1	1	1
1	53	3	2	7	2	1	1	4	2	1	2	1	1	1	4	1	2	1	1	1	2	2	1	2	1	1	1	4	1	2	1	4	1	1	1	1	1	1	1	1	1	2	1	1	1	1	1	1	1
1	49	6	1	7	1	1	2	1	4	4	3	1	2	2	2	4	2	1	2	2	1	2	2	1	2	1	1	2	2	4	2	3	1	1	1	1	1	1	1	1	2	1	1	1	2	4	2	1	1
1	49	5	2	4	1	1	1	1	2	4	3	1	2	2	1	2	2	1	2	2	2	2	1	1	2	2	1	1	1	3	1	1	1	1	2	2	2	1	1	2	2	2	1	1	2	2	2	2	3
1	54	1	2	7	1	1	2	3	2	4	4	1	2	2	3	1	4	1	3	1	1	1	1	1	2	3	1	4	1	2	1	3	1	1	2	1	2	2	1	2	1	3	1	1	4	1	3	2	2
1	47	2	2	7	1	1	3	3	3	3	2	1	1	3	4	2	2	1	1	1	1	2	1	1	1	1	1	2	1	1	1	2	1	1	1	1	2	1	1	1	2	1	1	1	1	1	1	1	1
1	47	3	2	7	1	1	2	1	3	4	2	1	1	2	3	2	1	1	1	1	1	4	1	1	1	1	1	1	1	2	1	4	1	1	2	1	1	1	1	1	2	1	1	1	2	1	1	1	1
1	51	2	2	6	1	1	1	4	2	1	2	1	1	1	4	1	1	1	1	1	1	1	1	1	1	1	1	1	1	1	1	2	1	2	1	1	1	1	1	1	1	2	1	1	1	1	1	1	1
1	54	6	2	8	1	1	1	3	1	2	1	1	1	1	3	1	1	1	1	1	1	1	1	1	1	1	1	3	1	1	1	4	1	1	1	1	1	1	1	1	1	1	1	1	1	1	1	1	1
1	50	4	2	5	1	1	1	4	1	1	1	1	1	1	3	1	1	1	1	1	1	1	1	1	2	1	1	3	2	3	1	3	1	4	2	1	1	1	1	1	2	1	1	1	1	1	1	2	1
1	52	8	2	7	1	1	1	4	1	2	1	1	1	2	4	1	1	1	1	1	1	1	1	1	1	1	1	3	1	1	1	4	1	2	1	1	1	1	1	1	1	1	1	1	1	1	1	2	1
1	48	1	2	6	2	2	2	3	3	4	4	2	3	2	3	3	4	1	2	4	3	2	2	1	2	3	1	4	4	3	3	3	4	1	3	2	4	1	2	4	4	4	1	1	4	1	2	2	3
1	49	9	4	8	1	1	1	4	1	1	1	1	1	1	4	1	1	1	1	1	1	1	1	1	1	1	1	2	2	1	1	3	1	2	1	1	1	1	1	1	1	1	1	1	1	1	1	1	1
1	49	2	2	2	1	1	1	3	2	2	3	1	1	1	4	1	2	1	1	1	1	1	1	1	1	1	2	2	1	3	2	2	2	1	1	1	2	1	1	1	1	1	1	1	3	1	1	1	2
1	52	2	2	4	1	1	1	4	3	2	2	1	1	1	3	3	3	1	1	1	1	1	1	1	2	1	1	3	2	1	1	3	1	1	1	1	1	1	1	1	2	2	1	1	1	1	1	1	1
1	54	1	2	3	2	1	1	3	1	2	3	1	2	3	2	3	1	1	1	1	1	2	1	1	1	1	1	1	1	2	1	2	1	1	2	2	1	1	1	1	2	1	1	1	1	2	1	1	1
1	50	4	4	7	1	1	2	4	1	1	2	1	1	1	4	1	1	1	1	1	1	1	1	1	1	2	1	3	1	1	1	4	1	2	2	2	1	1	1	1	1	1	1	1	1	1	1	1	1
1	46	9	2	5	1	1	2	4	4	4	3	1	3	3	3	2	2	1	1	1	1	2	1	1	1	3	3	3	2	2	2	3	2	1	2	2	1	1	1	1	2	1	1	1	2	1	1	2	1
1	49	1	2	7	1	1	1	3	2	1	1	1	1	1	3	1	1	1	1	1	1	2	1	1	1	1	1	2	1	1	1	4	1	1	1	1	1	1	1	1	1	1	1	1	1	1	1	1	1
1	52	6	2	5	1	1	1	1	1	4	4	1	4	3	1	4	4	2	4	2	1	3	1	1	1	5	1	4	2	4	1	4	2	3	2	4	2	1	3	3	2	4	1	1	4	1	4	1	4
1	54	1	4	9	1	1	1	4	2	2	1	1	1	1	4	1	1	1	1	1	1	2	1	2	2	2	1	4	1	2	1	4	1	3	2	1	1	1	1	1	1	1	1	1	1	1	1	2	1
1	53	3	1	9	1	1	1	4	3	3	1	1	1	1	4	3	3	1	2	1	1	1	1	2	1	1	1	4	2	1	1	3	1	2	1	2	1	1	1	1	1	1	1	1	3	1	2	2	1
1	51	2	1	7	1	1	2	3	2	2	2	1	2	3	3	2	1	1	2	2	1	3	1	2	2	1	1	3	2	2	2	3	2	1	2	1	3	1	1	1	2	1	1	1	2	1	2	1	1
1	46	6	2	7	1	1	2	4	2	2	3	1	1	2	4	2	1	1	1	1	1	1	1	1	2	2	1	3	2	2	1	3	2	1	2	1	1	1	1	2	2	2	1	1	2	2	2	1	2
1	51	2	1	7	1	1	1	3	1	1	1	1	1	1	3	1	1	1	1	1	1	1	1	1	1	2	1	3	1	1	1	5	1	1	1	1	1	1	1	1	1	1	1	1	1	1	1	1	1
1	54	4	1	9	1	1	1	3	3	2	3	1	1	1	4	3	3	1	1	1	1	1	1	2	1	2	1	3	2	1	1	4	1	1	2	1	1	1	1	1	2	1	1	1	2	1	1	2	1
1	52	1	2	4	1	1	1	3	1	2	2	1	1	2	4	1	1	1	1	2	1	2	2	1	1	3	1	3	1	2	1	4	1	2	1	1	2	1	1	1	1	2	1	1	2	2	2	2	2
1	46	8	2	4	1	2	1	5	4	3	5	1	1	1	3	1	2	1	1	1	1	1	1	5	1	3	1	4	4	2	1	5	2	4	1	1	1	1	1	1	1	1	2	1	2	1	1	1	2
1	49	1	4	3	1	2	1	2	1	2	2	1	1	2	2	1	2	1	2	3	1	1	2	1	2	2	1	2	2	1	1	2	1	2	1	2	1	1	1	2	1	2	1	1	2	1	2	1	1
1	47	4	2	7	1	1	1	4	1	1	1	1	1	1	3	1	1	1	1	1	1	1	1	1	1	1	1	1	1	1	1	3	1	2	1	1	1	1	1	1	1	1	1	1	1	1	1	1	1
1	49	4	2	3	1	1	2	3	1	1	1	1	1	1	3	1	1	1	1	1	1	1	2	1	4	1	1	4	3	1	1	1	1	1	2	1	1	1	1	1	1	1	1	1	2	1	1	1	2
1	47	1	4	5	1	1	1	3	1	2	1	1	1	1	3	1	1	1	2	1	1	1	1	1	1	1	1	1	2	1	1	2	1	1	1	1	1	1	1	1	1	1	1	1	2	1	1	1	1
1	48	1	2	7	1	1	1	3	2	2	3	1	1	1	4	2	2	1	1	1	1	2	1	1	1	2	1	2	2	1	1	3	1	1	1	1	1	1	1	1	1	1	1	1	1	1	1	2	2
1	53	5	2	6	1	1	1	4	1	2	1	1	2	1	4	1	2	1	1	1	1	1	1	1	1	1	1	4	1	1	1	4	1	1	1	1	1	1	1	1	1	1	1	1	1	1	1	1	1
1	48	2	1	4	1	1	1	4	1	1	1	1	1	3	3	2	1	1	1	1	1	2	1	1	1	1	1	1	3	1	1	1	1	3	1	1	1	1	1	1	1	1	1	1	1	1	1	1	1
1	50	9	2	7	1	1	1	4	3	1	1	1	1	1	4	1	1	1	1	1	1	1	1	1	2	1	1	4	2	1	1	4	2	1	1	2	1	1	1	1	1	1	1	1	1	1	1	2	1
1	51	6	4	5	1	1	1	4	4	3	4	2	1	3	4	2	1	1	2	2	2	4	1	2	2	3	1	4	2	4	2	4	1	1	2	4	3	1	1	1	4	1	1	1	2	1	1	3	1
1	56	5	2	4	2	1	1	3	2	2	3	1	1	1	4	1	2	1	1	1	1	2	1	1	1	1	1	2	1	1	1	3	1	1	1	1	1	1	1	1	2	1	1	1	1	1	1	1	1
1	55	6	2	4	1	1	1	3	1	1	1	1	1	1	3	1	2	1	1	1	1	1	1	1	1	1	1	2	1	1	1	4	1	1	1	2	1	1	1	1	1	1	1	1	1	1	1	1	1
1	55	8	4	6	1	3	2	1	2	2	2	1	2	1	4	2	1	1	2	1	1	2	1	1	1	1	1	3	1	2	2	4	1	1	2	3	1	1	1	1	2	1	1	1	2	1	1	1	3
1	57	6	2	3	1	3	3	3	3	3	3	3	3	3	3	3	3	3	3	3	3	3	3	3	3	3	3	3	3	3	3	3	3	3	3	3	3	3	3	3	3	3	3	3	3	3	3	3	3
1	58	5	2	5	1	1	3	3	3	2	2	3	3	3	3	2	3	1	2	3	1	3	2	1	1	2	1	4	1	2	1	3	2	2	2	2	1	1	2	1	1	1	1	1	3	3	2	3	1
1	59	2	2	7	1	1	1	3	1	2	1	1	1	1	3	1	1	1	1	1	1	1	1	1	1	1	1	3	1	1	1	3	1	1	1	1	1	1	1	1	1	1	1	1	1	1	1	1	1
1	55	8	4	3	2	3	1	2	3	5	5	5	1	1	1	2	2	1	1	1	3	1	1	1	2	2	1	3	2	1	2	5	1	1	1	1	2	1	1	1	3	5	1	1	1	1	1	3	2
1	55	5	4	4	1	1	2	2	3	4	2	2	2	4	3	3	4	1	1	1	1	2	1	1	2	3	1	3	1	1	1	3	3	2	3	2	3	1	1	1	2	2	1	1	1	1	1	1	1
1	60	8	2	4	2	1	1	3	1	2	2	2	1	2	3	1	1	2	2	2	1	1	1	1	1	1	1	2	1	1	1	3	1	1	1	2	1	1	1	1	1	1	1	2	2	1	1	1	2
1	56	4	3	3	2	1	1	3	2	1	1	1	1	1	3	1	1	1	1	1	1	1	1	1	1	1	1	3	1	1	1	3	1	1	1	1	1	1	1	1	1	1	1	1	1	1	1	1	1
1	60	4	2	5	2	2	3	4	4	4	4	1	2	3	4	3	3	1	2	3	2	3	3	2	4	3	1	4	2	2	2	4	2	2	2	3	3	1	2	2	2	3	1	2	2	2	2	1	2
1	56	9	2	7	1	3	3	3	1	1	1	1	1	1	1	2	1	1	1	1	1	2	1	1	1	1	1	4	1	1	1	4	1	4	3	1	1	1	1	1	2	1	1	1	1	1	1	1	1
1	60	9	2	5	2	1	1	3	1	1	1	1	1	2	4	2	1	1	2	2	1	2	2	1	1	1	1	4	1	2	1	3	1	1	1	2	1	1	1	1	2	1	1	1	1	1	2	1	1
1	58	2	2	3	2	1	1	4	1	1	1	1	1	1	5	1	1	1	1	1	1	1	1	3	1	1	1	2	1	1	1	4	1	3	1	1	1	1	1	1	2	1	1	1	1	1	1	1	1
1	59	3	2	4	2	1	1	3	2	1	1	1	1	1	3	1	1	1	1	1	1	2	1	1	3	1	1	3	1	1	1	2	1	1	1	1	1	1	1	1	1	1	1	1	1	1	1	1	1
1	56	5	2	7	1	1	1	4	1	1	1	1	1	1	4	1	1	1	1	1	1	1	1	1	1	1	1	4	2	2	1	4	1	1	1	1	1	1	1	1	1	1	1	1	1	1	1	1	1
1	55	2	1	6	1	1	1	4	2	1	1	1	1	1	4	2	1	1	1	1	1	2	1	1	1	2	1	4	1	1	1	4	1	1	1	1	1	1	1	1	1	1	1	1	2	1	1	1	1
1	58	9	2	4	2	1	1	3	4	3	3	1	2	1	3	4	3	1	2	1	1	5	2	1	1	4	1	3	2	5	1	2	2	2	4	1	1	1	1	1	4	3	1	2	2	1	1	3	3
1	58	1	2	3	2	3	3	2	3	3	3	2	2	2	3	3	2	1	2	2	1	2	2	3	2	3	1	2	1	2	1	3	2	1	3	2	2	1	2	1	3	2	3	3	3	3	2	1	2
1	56	9	2	7	1	3	3	4	4	5	4	1	2	1	5	4	1	1	2	1	1	1	1	1	1	1	1	4	1	1	2	2	1	1	2	1	1	1	1	1	1	1	1	1	1	1	1	2	1
1	57	1	2	4	1	2	2	4	1	1	3	1	1	1	3	1	1	1	1	1	1	1	1	1	1	1	1	1	1	1	1	3	1	1	1	2	1	1	1	1	1	1	1	1	2	1	1	1	1
1	58	4	2	7	1	1	2	2	2	1	1	1	1	1	2	1	1	1	1	1	1	1	1	1	1	1	1	3	1	1	1	3	1	1	1	1	1	1	1	1	1	1	1	1	1	1	1	1	1
1	55	8	2	4	1	2	1	3	3	2	2	1	2	2	3	3	2	2	3	3	2	3	3	3	3	2	1	2	2	2	1	2	2	1	2	2	2	1	1	2	2	2	1	1	2	1	2	2	2
1	58	4	2	5	1	3	4	3	4	4	3	3	1	1	4	4	3	1	1	1	1	3	1	1	2	1	1	4	1	3	3	4	1	1	1	1	3	1	1	1	4	3	1	1	3	1	1	1	1
1	56	2	4	4	1	2	2	1	4	4	3	1	3	3	3	1	4	1	4	1	1	1	1	1	1	3	1	3	2	2	2	1	1	1	2	2	2	1	1	1	1	2	1	1	2	1	2	1	2
1	57	1	4	9	1	1	1	3	2	2	2	1	1	1	4	2	1	1	1	1	1	3	2	2	2	2	1	4	3	2	1	3	2	2	2	2	2	1	2	2	2	2	1	1	3	2	1	2	3
1	56	5	2	7	2	2	3	3	4	4	5	2	3	2	3	4	4	2	2	3	1	3	3	2	1	3	1	3	2	2	2	4	2	1	4	4	2	2	2	2	2	4	1	1	2	2	2	1	2
1	56	9	2	4	1	1	1	5	2	2	1	1	1	2	4	3	1	1	1	1	1	2	1	1	1	2	1	4	1	1	1	4	1	1	1	1	1	1	1	1	2	1	1	1	2	3	1	1	1
1	56	5	2	4	1	1	1	4	1	1	2	2	1	1	3	1	2	1	1	1	1	1	1	1	1	2	1	2	1	2	1	4	2	4	2	1	1	1	1	1	3	2	1	1	2	1	1	2	2
1	58	4	1	4	2	1	1	3	1	2	1	1	1	2	4	1	3	1	1	1	1	1	1	2	1	1	1	3	2	1	1	3	1	3	2	2	1	1	2	1	1	1	1	1	2	2	1	2	1
1	57	5	1	3	2	1	2	4	3	2	2	1	2	1	4	2	1	1	1	1	1	2	1	2	1	1	1	4	2	2	2	3	1	2	2	1	1	1	1	1	2	1	1	1	2	1	1	1	1
1	60	7	2	8	2	3	1	3	2	2	1	1	1	1	3	1	3	1	2	1	1	2	1	1	1	3	1	2	1	1	2	3	1	1	2	1	3	1	2	1	1	2	1	1	3	1	2	1	2
1	57	2	2	7	1	2	1	4	2	1	1	1	2	2	4	2	2	1	2	2	1	1	2	1	1	2	1	4	1	2	1	3	1	2	2	2	1	1	1	1	1	2	1	1	2	1	1	2	1
1	59	1	4	3	1	1	1	3	3	3	3	1	1	2	4	1	2	1	1	1	1	1	1	1	1	1	1	3	2	1	1	4	1	2	1	1	1	1	1	2	1	2	1	1	2	2	1	1	1
1	57	3	2	4	1	3	1	3	4	5	4	2	4	3	3	4	4	2	2	3	2	4	1	3	3	2	1	1	3	5	4	2	2	1	3	2	4	3	3	4	4	4	1	1	4	2	3	1	4
1	60	1	4	4	2	1	1	3	1	1	3	1	1	1	5	1	2	1	1	1	1	1	1	1	1	1	1	4	2	1	1	4	1	1	1	1	1	1	1	1	1	2	1	1	1	1	1	1	1
1	58	1	2	7	1	1	2	3	3	3	4	3	2	1	2	1	2	1	1	1	2	2	1	3	1	1	1	2	2	2	1	4	1	2	2	1	1	1	1	1	2	1	1	1	1	1	1	2	2
1	55	5	4	5	1	1	1	4	2	2	2	1	1	1	4	2	1	1	1	1	2	3	2	2	1	1	1	1	2	3	1	2	1	1	2	1	1	1	1	1	2	1	1	1	1	2	1	1	2
1	57	2	2	6	1	1	2	1	3	4	2	1	2	1	2	3	4	1	1	1	2	2	1	1	2	2	1	1	2	3	1	3	1	1	1	2	1	1	1	4	2	4	1	1	4	1	1	1	2
1	60	9	2	4	1	1	2	3	1	3	1	1	1	1	3	1	1	1	1	1	1	1	1	1	2	1	1	1	1	1	1	2	1	1	1	1	1	1	1	1	1	1	1	1	1	1	1	1	1
1	60	4	2	4	2	1	1	2	2	2	1	1	1	1	2	1	2	1	1	1	1	3	1	1	1	3	1	2	1	3	1	4	1	1	1	1	1	1	1	1	2	2	1	1	2	1	1	1	2
1	58	5	2	7	1	1	1	3	2	3	3	1	3	1	3	1	2	1	1	2	1	3	1	1	1	1	1	2	2	1	3	4	1	1	1	1	1	1	1	1	1	2	1	1	2	1	1	1	2
1	59	5	2	4	1	2	2	3	2	2	1	1	1	2	3	2	2	1	1	1	1	2	1	1	1	1	1	3	1	2	2	4	1	1	1	1	1	1	1	1	2	1	1	1	1	1	1	1	1
1	56	9	2	7	1	2	2	2	2	4	3	1	2	2	3	2	2	1	1	2	1	2	2	1	1	2	1	3	2	2	2	3	1	1	2	2	2	1	1	2	2	2	1	1	2	1	1	2	2
1	56	6	1	7	2	1	2	1	1	3	2	2	2	2	1	4	2	2	2	2	1	3	2	1	3	3	1	1	3	3	2	1	2	1	2	2	2	2	2	2	2	2	2	1	4	1	2	1	2
1	59	4	2	7	2	1	1	3	2	2	1	2	2	1	4	2	3	1	1	1	1	2	1	1	1	1	1	3	2	1	1	3	1	1	2	1	1	1	1	1	1	3	1	1	2	1	1	1	2
1	55	1	4	8	1	1	2	3	1	2	3	1	1	1	3	1	2	1	1	1	1	2	1	3	1	2	1	3	3	3	1	3	1	4	3	1	2	1	1	1	2	2	1	1	2	1	1	3	2
1	57	2	4	7	1	1	1	1	1	1	1	1	1	1	1	1	1	1	1	1	1	1	1	1	1	1	1	1	1	1	1	1	1	1	1	1	1	1	1	1	1	1	1	1	1	1	1	1	1
1	56	9	2	8	1	1	1	4	2	2	1	1	1	1	4	2	2	1	3	4	1	2	3	2	3	4	1	4	3	3	1	5	1	2	1	3	1	1	1	1	1	3	1	1	1	1	2	2	4
1	55	4	1	4	2	3	3	2	4	4	4	3	4	4	2	4	4	5	4	4	3	4	5	1	3	4	1	3	4	3	4	3	3	2	3	3	3	2	4	4	4	3	2	3	4	2	3	2	3
1	60	5	2	3	2	1	1	3	1	1	1	1	1	1	3	1	1	1	1	1	1	1	1	1	1	2	1	1	1	1	1	3	1	1	2	1	1	1	1	1	1	1	1	1	1	1	1	1	1
1	55	5	4	4	1	1	1	3	2	3	1	1	2	3	3	2	1	1	2	1	1	3	1	1	2	2	1	4	2	2	1	2	1	1	1	1	1	1	1	2	2	1	1	1	2	1	1	1	1
1	57	4	2	7	1	2	3	3	3	4	3	1	2	3	3	2	2	1	3	3	1	3	1	4	3	3	1	3	3	3	2	3	4	2	2	2	2	1	1	1	2	2	1	1	2	2	4	3	1
1	59	7	2	5	2	1	1	3	1	1	1	1	1	1	4	1	1	1	1	1	1	1	1	1	1	1	1	1	1	1	1	1	3	1	1	1	1	1	1	1	1	1	1	1	1	1	1	1	1
1	59	6	2	6	1	1	2	2	2	1	1	1	1	1	4	1	1	1	1	1	1	2	1	1	2	1	1	2	1	2	1	4	1	2	1	1	1	1	1	1	1	1	1	1	1	1	1	1	1
1	55	6	2	3	1	1	3	4	2	3	3	1	1	1	1	4	1	1	1	1	1	4	1	1	1	1	1	1	3	3	1	3	1	1	3	1	1	1	1	1	3	1	1	1	1	1	1	2	1
1	55	9	2	7	1	2	2	3	2	4	3	3	1	4	3	2	3	1	1	1	2	2	1	4	3	2	1	2	1	2	2	4	1	1	2	1	2	1	1	1	1	2	1	1	2	1	1	2	2
1	57	8	1	4	2	1	1	3	1	3	1	1	3	1	3	1	1	1	1	2	2	1	1	1	2	1	1	4	1	1	1	3	2	1	1	2	1	1	1	1	1	1	1	1	2	1	1	1	1
1	56	8	1	2	2	1	2	2	3	2	2	3	2	1	2	2	2	3	3	2	2	3	2	2	2	2	1	1	2	3	2	1	1	1	2	2	1	2	1	2	2	2	1	1	3	2	1	2	3
1	55	2	2	6	1	1	1	3	1	3	3	1	1	1	3	1	1	1	1	1	1	1	1	1	1	1	1	1	1	1	1	3	1	1	1	1	1	1	1	1	1	1	1	1	1	1	1	1	1
1	71	1	2	2	2	1	1	3	1	1	4	2	2	1	3	2	1	2	1	1	2	1	1	1	2	1	1	3	1	1	1	4	1	1	4	1	1	1	1	1	3	1	1	2	3	1	1	2	1
1	61	4	4	7	2	1	1	4	3	1	2	1	1	2	4	2	1	1	1	1	1	2	1	1	1	1	1	4	2	2	1	4	1	1	2	1	1	1	1	1	1	1	1	1	1	1	2	2	1
1	63	5	4	7	1	2	2	3	2	3	3	1	1	1	2	1	2	1	1	1	1	2	1	1	1	1	1	2	1	2	2	3	1	1	1	1	1	1	1	1	1	2	1	1	1	1	1	1	1
1	72	7	2	3	2	1	1	1	3	2	2	1	1	1	3	2	1	1	1	1	1	1	1	1	1	1	1	2	1	3	3	4	1	1	1	1	1	1	1	1	3	1	1	1	2	1	2	1	1
1	66	1	2	7	2	1	1	3	1	1	1	1	1	1	2	1	1	1	1	1	1	1	1	1	1	1	1	1	1	1	1	3	1	1	1	1	1	1	1	1	1	1	1	1	1	1	1	1	1
1	61	9	2	6	1	1	2	4	3	3	3	1	1	3	4	2	2	1	2	1	2	2	1	1	1	1	1	1	1	1	1	3	1	2	1	2	1	1	1	1	1	1	1	1	1	1	1	1	1
1	64	7	2	5	2	1	1	4	1	1	1	1	1	1	4	1	2	1	1	1	2	2	1	2	1	1	1	3	1	2	1	4	2	3	2	2	2	1	2	1	2	1	1	1	2	1	1	2	2
1	69	7	2	9	2	1	1	3	1	1	1	1	1	1	3	1	1	1	1	1	1	1	1	1	1	1	1	4	1	1	1	3	1	1	1	1	1	1	1	1	2	1	1	1	1	1	1	1	1
1	62	4	2	7	2	1	1	3	3	3	2	1	1	1	4	3	1	1	1	1	1	2	1	1	1	1	1	4	2	3	1	4	1	1	2	1	1	1	1	1	1	1	1	1	1	1	1	1	1
1	70	7	2	7	2	2	2	3	1	1	1	1	1	1	2	2	1	1	1	1	1	1	1	1	1	1	1	4	3	3	2	3	1	2	1	1	1	1	1	1	2	1	1	1	1	1	1	1	1
1	64	3	2	4	2	1	1	4	3	2	3	1	1	1	3	2	1	1	1	1	2	2	1	1	1	1	1	4	1	1	1	3	1	1	2	1	1	1	1	1	2	1	1	1	1	1	1	1	1
1	66	1	2	4	2	1	2	4	3	1	1	1	1	2	3	1	1	1	1	1	1	1	1	1	1	1	1	1	2	1	1	2	1	2	1	1	1	1	1	1	1	1	1	1	1	1	1	2	1
1	69	3	2	4	2	1	1	3	1	1	1	1	1	1	3	1	1	1	1	1	1	1	1	1	1	1	1	3	1	1	1	3	1	1	1	1	1	1	1	1	1	1	1	1	1	1	1	1	1
1	75	1	4	9	2	3	3	4	2	2	2	3	2	3	3	3	2	1	1	2	3	3	3	2	3	3	3	1	1	1	2	3	3	3	3	3	2	2	2	2	3	3	2	2	2	3	3	2	2
1	63	3	2	7	2	1	1	1	1	2	1	1	1	1	1	4	2	1	1	1	1	1	1	1	1	2	1	1	1	2	1	3	1	1	1	2	1	1	1	1	1	1	1	1	2	1	1	1	2
1	67	6	2	4	2	2	1	5	3	1	2	1	1	1	5	1	1	1	1	1	1	2	1	1	2	1	1	4	1	3	2	5	1	1	1	1	1	1	1	1	2	1	1	1	1	1	1	1	2
1	63	8	2	4	1	1	1	3	2	2	1	1	2	2	1	1	2	1	2	1	2	2	1	2	1	1	1	1	1	1	1	3	1	1	2	1	1	1	1	1	2	2	1	1	2	1	1	1	1
1	67	3	3	7	2	1	1	4	1	1	1	1	1	1	3	1	1	1	1	1	1	1	1	1	1	1	1	1	1	1	1	3	1	1	1	1	1	1	1	1	1	1	1	1	1	1	1	1	1
1	61	6	2	4	2	1	2	3	1	2	1	1	2	1	4	1	2	1	2	1	1	1	1	2	1	1	1	3	2	1	1	4	1	2	2	2	1	1	1	1	1	2	1	1	2	1	2	2	1
1	63	8	2	5	2	1	1	4	1	3	1	1	1	1	4	2	1	1	1	1	1	1	1	1	1	1	1	2	2	1	1	3	1	1	2	1	1	1	1	1	2	1	1	1	1	1	1	2	1
1	67	7	2	7	2	1	1	4	3	3	2	1	1	1	4	3	2	1	3	1	1	1	1	1	1	1	1	2	1	2	1	4	1	1	1	1	1	1	2	1	1	1	1	1	2	1	1	1	1
1	69	2	2	7	2	1	4	4	1	1	1	1	2	2	4	3	1	1	2	1	1	2	1	1	1	2	1	5	2	1	2	2	1	1	1	1	1	1	1	1	2	1	1	1	1	1	2	1	1
1	68	6	2	5	2	1	1	2	1	2	1	1	2	1	4	4	3	1	1	1	1	4	1	2	1	1	1	4	2	4	1	4	2	3	1	1	1	1	1	1	4	2	1	1	2	1	1	1	1
1	69	7	2	4	2	1	2	3	3	3	3	2	2	3	3	2	3	2	2	2	2	2	2	2	2	2	1	2	2	2	2	2	2	2	2	2	2	2	2	1	2	2	1	1	2	1	2	1	2
1	72	7	2	7	2	1	3	1	2	1	2	1	1	1	4	2	2	1	1	1	1	3	1	1	1	1	1	3	2	1	1	3	1	2	1	2	1	1	1	1	2	2	1	1	1	1	1	1	1
1	65	7	4	4	2	1	1	4	1	1	1	1	1	1	3	1	1	1	1	1	1	1	1	1	1	1	1	4	1	1	1	3	1	1	1	1	1	1	1	1	1	1	1	1	1	1	1	1	1
1	70	7	2	6	2	1	2	5	1	1	2	1	1	1	5	1	1	1	1	1	1	1	1	1	1	1	1	4	1	1	1	4	1	4	1	1	1	1	1	1	2	1	1	1	1	1	1	2	1
1	66	8	1	7	2	3	1	4	2	3	3	2	3	1	3	1	1	1	2	1	3	2	1	2	2	4	1	1	3	2	3	4	1	2	3	3	2	3	1	1	2	1	1	3	1	1	1	1	1
1	65	8	1	3	2	2	2	3	1	1	2	1	1	1	4	1	1	1	2	1	1	1	1	1	1	3	1	4	2	1	1	3	1	2	2	1	1	1	1	1	1	3	1	1	3	1	3	2	2
1	61	2	2	8	1	1	1	3	4	1	1	1	3	3	3	1	2	1	1	3	1	4	1	3	1	3	1	3	1	2	1	3	1	1	3	2	1	1	1	1	4	1	1	1	3	1	1	2	1
1	67	7	2	6	2	1	1	4	2	2	3	1	1	1	4	2	1	1	1	1	1	2	1	4	1	2	1	4	2	2	1	4	1	1	1	1	1	1	1	1	1	2	1	1	2	1	1	1	1
1	65	5	2	8	2	1	1	3	1	2	1	1	1	2	2	1	1	1	1	1	1	2	1	1	1	1	1	3	2	1	1	4	1	1	2	1	1	1	1	1	1	1	1	1	1	1	1	1	1
1	65	8	2	7	2	1	1	3	1	1	1	1	1	1	4	1	1	1	1	1	1	1	1	1	1	1	1	3	1	1	1	4	1	2	1	1	1	1	1	1	1	1	1	1	1	1	1	1	1
1	61	7	4	4	1	2	3	3	2	2	3	1	2	1	2	1	2	1	2	1	1	2	1	2	1	1	1	1	2	2	1	2	1	1	2	2	1	1	1	1	2	2	1	1	2	1	1	1	1
1	64	5	2	2	2	1	2	2	1	1	1	1	2	1	3	2	2	1	1	1	1	1	1	3	2	1	1	2	2	2	2	3	1	1	1	1	1	1	1	1	2	2	1	1	2	1	1	1	2
1	67	1	2	3	2	1	1	4	2	3	1	1	3	3	4	4	1	1	2	1	2	2	2	3	4	2	1	2	2	3	2	3	3	2	2	2	2	1	1	1	2	2	1	2	2	2	2	2	1
1	68	3	2	7	2	1	1	4	1	1	1	1	1	1	3	1	1	1	1	1	1	1	1	1	1	2	1	2	1	1	1	4	1	1	1	1	1	1	1	1	1	1	1	1	1	1	1	1	1
1	68	3	2	5	2	1	1	2	3	3	1	1	2	1	2	2	1	1	1	1	1	2	1	1	3	1	1	3	1	2	1	3	1	1	1	1	2	1	1	1	1	1	1	1	2	1	1	1	1
1	63	6	2	7	2	1	1	3	1	1	1	1	1	1	4	1	2	1	1	1	1	2	1	1	1	4	1	2	1	1	1	4	3	2	1	1	1	1	2	2	1	2	1	1	2	1	1	1	2
1	64	5	2	7	2	1	1	4	3	2	1	1	1	1	4	3	3	1	1	1	1	2	1	2	1	2	1	4	2	2	1	4	2	2	1	2	1	1	1	1	2	2	1	1	2	1	1	1	2
1	62	3	2	7	2	1	2	4	2	2	2	1	2	2	2	1	2	1	1	2	2	1	2	1	2	2	2	2	1	2	2	3	2	4	2	2	1	1	1	1	2	1	1	1	1	2	1	3	1
1	71	1	2	4	2	2	3	3	1	1	1	1	2	1	5	1	1	1	1	1	1	1	1	1	1	1	1	3	1	1	2	2	1	1	1	1	1	1	1	1	1	1	1	1	2	1	1	1	1
1	69	1	2	6	2	4	3	3	3	2	1	2	2	3	2	4	2	1	2	2	2	2	1	1	1	1	1	1	2	2	2	1	1	1	1	1	1	1	1	1	3	2	1	1	2	1	1	1	1
1	67	5	2	1	2	1	1	1	1	1	1	1	1	1	5	1	1	1	1	1	1	1	1	1	1	1	1	3	1	1	1	3	1	1	1	1	1	1	1	1	1	1	1	1	1	1	1	1	1
1	69	5	2	7	2	1	1	3	3	3	2	2	3	2	3	1	1	1	2	1	2	1	2	2	2	2	1	3	2	3	3	2	3	2	2	1	2	1	1	1	3	1	1	2	2	1	1	1	2
1	61	7	2	7	1	1	1	4	1	1	1	1	1	2	4	1	1	1	1	1	1	1	1	1	2	1	1	4	1	1	1	4	1	1	1	2	1	1	1	1	1	1	1	1	2	1	1	1	2
1	61	3	2	6	1	2	4	3	4	4	4	1	5	3	4	3	4	4	3	3	3	3	1	2	4	3	1	3	1	3	3	4	2	3	3	1	2	3	3	4	4	1	1	1	3	3	3	2	3
1	67	5	2	5	2	1	1	4	2	2	1	1	1	1	2	1	3	1	1	1	1	1	1	1	4	1	1	1	1	1	1	4	1	1	1	1	1	1	1	1	1	1	1	1	1	1	1	1	1
1	62	1	2	3	2	1	2	2	2	2	3	1	4	3	2	2	4	2	1	2	2	3	3	1	2	2	1	2	2	2	1	2	1	1	2	2	1	2	1	3	3	4	1	1	4	2	2	1	3
1	63	6	2	7	2	3	3	3	2	4	4	2	4	3	3	4	3	1	2	3	3	3	3	2	2	2	1	3	2	4	4	3	2	2	2	2	2	1	1	2	4	3	1	1	2	2	2	2	2
1	63	3	2	7	1	2	1	3	1	2	1	1	1	2	4	1	1	1	1	1	1	2	2	2	2	3	1	4	2	2	2	2	1	2	1	2	1	1	1	1	2	2	1	1	3	2	1	1	2
1	64	6	2	7	1	3	1	4	3	2	2	1	1	1	3	3	1	1	1	1	1	3	1	1	1	1	1	3	1	1	2	3	2	1	2	1	1	1	1	1	1	2	1	5	2	1	2	1	1
1	65	5	2	7	1	1	1	3	1	1	1	1	1	1	3	1	1	1	1	1	1	1	1	1	1	1	1	1	1	1	1	3	1	1	1	1	1	1	1	1	1	1	1	1	1	1	1	1	1
1	63	3	4	2	1	1	1	4	1	2	2	4	2	2	2	2	2	4	4	4	1	2	3	2	4	2	1	2	1	2	2	3	3	2	2	2	3	2	3	2	3	3	2	1	3	3	3	1	3
1	63	6	2	7	2	1	1	3	1	2	1	1	1	1	2	1	1	1	1	1	1	1	1	1	2	1	1	4	1	1	1	3	1	1	1	1	1	1	1	1	1	1	1	1	1	1	1	1	1
1	65	4	4	6	2	1	1	5	3	2	3	1	1	1	3	3	1	2	3	1	1	1	1	1	1	4	1	4	1	2	3	3	3	3	1	3	1	1	2	1	4	1	1	1	2	1	2	1	1
1	63	5	2	4	2	1	1	4	3	3	3	1	1	1	4	3	1	1	1	1	1	4	2	1	1	2	1	3	2	3	2	4	2	3	2	2	2	1	1	1	2	1	1	1	2	1	1	1	2
1	65	2	2	8	2	1	1	2	4	4	1	2	1	1	3	1	2	1	2	1	1	1	1	4	1	2	1	5	1	1	1	3	1	1	1	2	1	1	2	1	3	1	1	1	2	1	1	1	2
1	74	3	2	9	2	1	1	4	1	1	1	1	1	1	4	1	1	1	1	1	1	1	1	1	1	1	1	4	1	1	1	4	1	1	1	1	1	1	1	1	1	1	1	1	1	1	1	1	1
1	62	8	2	2	1	1	1	3	1	2	1	1	1	1	3	1	2	1	1	1	1	3	1	1	2	1	1	1	1	2	1	1	1	2	2	1	1	1	1	1	2	1	1	1	1	1	1	1	1
1	63	4	2	7	2	1	1	4	2	3	1	1	1	1	2	1	1	1	1	1	1	1	1	1	2	1	1	1	1	1	1	4	1	1	1	1	1	1	1	1	1	1	1	1	1	1	1	1	1
1	68	6	2	6	2	1	2	3	3	3	1	1	2	3	4	3	2	1	5	3	1	3	1	1	5	1	1	3	4	4	1	3	4	3	2	1	2	1	2	1	3	2	1	1	3	1	4	1	1
1	65	4	2	7	2	1	2	4	1	1	2	1	1	1	3	1	1	1	1	1	1	1	1	1	1	1	1	3	2	1	1	2	1	2	2	1	1	1	1	1	1	1	1	1	1	1	1	1	1
1	71	1	2	7	2	1	2	3	4	2	2	1	2	2	2	2	2	1	1	1	1	3	1	2	2	2	1	2	2	2	1	2	2	1	2	1	2	1	1	2	3	2	1	1	2	1	1	1	2
1	64	6	2	6	2	2	1	4	2	1	1	1	1	1	2	2	1	1	1	1	1	2	2	1	1	2	1	3	1	2	2	3	1	1	1	1	1	1	1	1	2	1	1	1	2	1	1	1	2
1	71	6	2	7	2	2	2	3	3	3	2	1	2	3	3	1	1	1	2	1	1	1	1	2	1	3	1	3	1	3	1	3	1	1	3	1	1	1	1	1	2	1	1	1	3	2	1	1	2
1	64	7	2	4	2	1	1	4	1	1	1	1	1	1	5	1	1	1	1	1	1	1	1	1	1	1	1	1	1	1	1	4	1	1	1	1	1	1	1	1	1	1	1	1	1	1	1	1	1
1	67	4	2	4	2	1	1	2	2	2	1	1	1	1	1	2	2	1	1	1	1	2	1	1	1	2	1	1	1	2	1	1	1	1	1	2	1	1	1	1	2	2	1	1	1	1	1	1	2
1	63	7	2	3	2	1	1	3	3	2	1	2	1	2	4	1	1	1	1	1	1	1	1	1	2	1	1	1	1	4	2	1	1	1	1	1	1	1	1	1	2	1	1	1	1	1	1	1	1
1	63	5	4	3	2	1	1	1	1	1	1	1	1	1	1	1	2	1	1	2	1	1	1	1	1	2	1	1	1	1	1	4	1	1	2	1	1	1	1	1	1	2	1	1	2	1	1	1	1
1	61	6	2	4	1	1	2	3	3	2	2	2	1	1	2	2	2	1	1	1	1	2	1	1	1	1	1	4	1	2	1	4	1	1	2	1	1	1	1	1	2	1	1	1	2	1	1	1	1
1	69	3	2	3	2	1	4	2	1	4	1	3	4	4	1	1	4	4	3	3	3	3	4	1	1	4	5	1	1	1	1	3	1	3	4	1	1	5	1	3	3	4	5	4	5	1	1	1	1
1	67	1	2	4	2	1	1	4	2	2	3	1	2	2	3	2	1	1	1	2	1	2	1	1	1	2	1	3	1	2	2	3	1	1	2	1	1	1	1	1	2	1	1	1	1	1	1	1	1
1	62	6	2	6	1	3	3	4	3	3	3	1	2	3	4	3	3	1	1	2	3	3	3	2	4	2	1	3	2	3	3	3	3	1	2	2	2	1	2	1	3	3	1	2	2	2	2	1	2
1	65	2	2	8	2	1	2	3	3	1	2	1	1	2	3	4	1	1	1	1	1	2	1	1	1	2	1	3	2	2	1	3	1	1	2	1	1	1	1	1	3	1	1	1	2	1	1	3	1
1	68	7	2	6	2	1	2	1	1	1	2	1	1	2	2	1	2	1	1	1	3	1	2	3	1	2	1	3	1	1	1	2	1	3	1	1	1	1	1	2	1	2	1	1	2	1	1	1	1
1	62	8	2	8	2	1	1	4	1	1	1	1	1	2	5	1	1	1	1	1	1	1	1	1	1	1	1	4	1	1	1	4	1	1	1	1	1	1	1	1	1	1	1	1	1	1	1	1	1
1	67	2	2	2	2	1	3	4	3	3	3	3	4	3	4	2	3	1	2	2	3	3	3	3	3	3	1	4	3	3	3	3	3	3	3	3	3	1	3	3	3	3	1	2	2	3	3	3	3
1	63	7	2	5	2	1	1	3	2	2	1	1	2	2	3	2	2	1	1	1	1	2	1	1	1	1	1	3	2	1	1	4	1	1	1	1	2	1	1	2	2	1	1	1	2	1	1	1	1
1	62	3	2	4	2	1	1	1	1	2	2	1	1	2	1	1	2	1	1	1	1	1	1	1	1	1	1	3	2	1	1	4	1	2	1	1	2	1	1	1	1	1	1	1	2	1	1	1	1
1	69	3	2	7	2	3	2	4	4	2	2	1	1	1	2	3	4	1	3	1	1	2	1	2	3	2	1	3	1	2	3	4	3	3	2	1	1	1	2	1	2	2	1	1	2	1	1	2	1
1	66	1	2	6	2	1	1	4	3	1	1	1	1	1	4	2	1	1	1	1	1	1	1	1	3	1	1	1	1	1	1	4	1	2	1	1	1	1	1	1	1	1	1	1	1	1	1	2	1
1	68	1	4	2	2	3	2	4	4	4	3	2	2	3	4	3	1	1	1	2	1	3	1	2	2	1	1	2	2	2	2	3	2	2	2	1	1	1	2	1	2	1	1	1	2	1	1	2	1
1	65	7	2	2	2	3	4	3	3	3	1	1	4	4	3	2	3	2	2	2	1	1	1	1	4	2	1	2	2	2	2	1	1	3	2	2	1	1	1	1	1	3	1	1	4	3	2	2	1
1	61	7	2	4	2	1	2	2	2	2	2	2	2	2	2	2	1	1	1	1	1	2	1	1	1	1	1	2	4	2	2	2	1	2	2	3	2	1	1	1	2	1	1	1	2	1	1	2	1
1	64	3	2	5	2	2	3	3	2	2	2	1	1	2	3	2	1	1	1	1	1	1	1	1	1	2	1	1	2	1	1	1	1	1	1	1	1	1	1	1	1	1	1	1	2	1	1	1	1
1	61	3	2	7	1	1	1	1	1	1	1	1	1	1	1	1	1	1	1	1	1	1	1	1	1	1	1	4	1	1	1	1	1	1	1	1	1	1	1	1	2	1	1	1	1	1	1	1	1
1	65	8	1	9	1	1	1	4	1	1	1	1	1	2	3	1	1	1	1	1	1	1	1	1	1	1	1	4	1	1	1	4	1	2	1	1	1	1	1	1	1	1	1	1	1	1	1	1	1
1	64	6	2	6	2	1	1	3	3	3	1	1	1	1	3	2	1	1	1	1	1	2	1	3	1	1	1	1	1	2	1	2	2	1	1	1	1	1	1	1	1	1	1	1	2	1	1	1	1
1	64	7	2	4	2	2	2	3	5	4	3	1	1	3	3	4	3	1	2	1	1	5	1	2	2	2	1	4	3	5	2	3	4	1	3	2	1	1	2	1	4	2	1	1	3	1	1	1	2
1	70	9	2	7	2	1	1	3	1	1	1	1	1	1	3	1	1	1	1	1	1	1	1	1	1	1	1	1	1	1	1	1	1	1	1	1	1	1	1	1	1	1	1	1	1	1	1	1	1
1	69	6	4	7	2	1	1	3	1	1	1	1	1	1	3	1	1	1	1	1	1	1	1	2	1	1	1	1	3	1	1	2	1	1	2	2	1	3	1	1	2	1	1	1	2	1	1	1	1
1	61	3	2	4	1	1	1	4	1	1	1	1	1	1	4	1	1	1	1	1	2	1	1	2	1	1	1	2	1	1	2	4	2	3	1	1	1	1	1	1	1	1	1	1	1	1	1	1	1
1	62	3	2	4	1	1	2	2	1	2	1	1	2	1	2	1	3	1	2	1	1	2	1	2	1	2	1	2	2	1	1	2	2	3	1	2	1	1	1	1	2	2	1	1	3	1	2	1	3
1	73	8	2	4	2	1	1	3	3	3	2	1	1	1	3	3	3	1	1	1	3	3	2	1	1	1	1	1	2	2	1	2	1	1	1	1	1	1	1	1	2	2	1	1	1	1	1	1	2
1	64	4	2	4	2	1	1	4	1	1	1	1	1	1	4	1	1	1	1	1	1	1	1	1	1	1	1	1	1	1	1	2	1	1	1	1	1	1	1	1	1	1	1	1	1	1	1	1	1
1	73	1	3	4	2	1	1	4	1	1	1	1	2	1	4	1	1	1	1	1	1	1	1	1	1	2	1	3	2	1	1	3	1	1	1	1	1	1	1	1	1	1	1	1	1	1	1	1	2
1	72	3	2	7	2	1	2	3	2	3	2	4	2	3	3	2	2	1	1	1	2	2	2	2	1	3	1	2	3	3	2	4	2	2	1	3	2	2	2	2	2	2	1	2	2	2	2	1	2
1	69	3	2	7	2	1	2	2	1	2	2	1	2	3	3	2	2	1	1	1	2	1	2	1	2	1	1	1	2	1	1	1	1	1	1	2	2	1	1	1	2	2	1	1	2	2	2	1	2
1	65	1	2	5	2	1	1	4	1	1	1	1	1	1	4	1	2	1	1	1	1	1	2	1	2	1	1	3	1	1	1	3	1	1	1	1	1	1	1	1	1	1	1	1	1	1	1	1	1
1	67	5	2	8	2	2	2	4	1	1	3	1	1	1	4	1	2	1	1	1	1	2	1	1	1	1	1	4	2	1	2	3	1	1	2	1	1	1	1	2	2	2	1	1	1	1	1	1	2
1	67	7	3	4	2	1	2	5	3	2	2	1	1	2	5	2	2	1	1	2	1	2	1	3	1	2	1	1	1	3	1	4	2	3	2	1	1	1	1	1	1	2	1	1	2	2	2	2	1
1	64	5	4	7	2	1	1	2	1	1	1	1	1	1	1	1	1	1	1	1	1	1	1	1	1	1	1	1	1	2	1	2	1	2	1	1	1	1	1	1	1	1	1	1	1	1	1	1	1
1	61	6	2	7	2	1	2	3	2	3	3	2	2	2	3	2	3	1	2	1	1	2	1	2	1	2	1	3	2	2	1	3	1	1	1	2	2	2	1	1	1	2	1	1	2	1	2	1	2
1	74	1	3	2	2	1	1	4	1	1	1	1	1	2	4	1	1	1	1	1	1	1	1	1	1	1	1	3	1	1	1	4	1	1	1	1	1	1	1	1	1	1	1	1	1	1	1	1	1
1	63	2	2	6	2	1	1	4	2	1	2	2	1	1	1	1	2	1	2	1	1	1	1	1	1	2	1	3	1	1	1	1	1	1	1	3	1	1	1	1	1	2	1	1	1	1	1	1	1
1	61	3	1	4	2	4	1	3	2	2	2	1	3	1	4	3	1	1	1	1	1	1	1	1	3	2	1	4	1	3	3	3	1	3	3	1	1	1	1	1	3	1	1	1	3	1	1	1	1
1	69	3	2	4	2	1	1	4	3	2	2	1	1	1	3	1	1	1	3	1	1	1	1	1	3	1	1	2	2	2	1	2	1	1	1	1	1	1	1	1	1	1	1	1	1	1	1	1	1
1	70	1	2	7	2	2	1	3	4	2	2	1	4	3	2	2	1	2	2	1	2	4	1	1	1	3	1	3	1	4	2	3	4	1	3	2	2	1	1	1	4	1	1	1	3	2	3	2	1
1	66	8	2	4	2	1	1	2	1	1	1	1	1	1	4	1	1	1	1	1	1	1	1	1	1	1	1	1	1	1	2	1	1	2	1	1	1	1	1	1	1	1	1	1	1	1	1	1	1
1	62	2	3	4	1	1	1	3	1	1	1	1	1	1	2	1	1	1	1	1	1	1	1	1	1	1	1	3	1	1	1	3	1	1	1	1	1	1	1	1	1	1	1	1	1	1	1	1	1
1	65	7	4	7	2	1	1	1	2	1	1	1	1	1	4	2	3	1	1	1	1	2	1	1	1	1	1	3	1	1	1	3	1	2	1	1	1	1	1	1	2	2	1	1	1	1	2	1	2
1	63	1	4	6	1	1	1	2	3	2	1	1	1	1	1	2	1	1	1	1	1	1	1	1	1	1	1	1	1	2	1	2	1	1	1	1	1	1	1	1	2	1	1	1	1	1	1	1	1
1	64	3	2	2	2	1	1	4	1	1	1	1	1	1	4	1	1	1	1	1	1	1	1	1	1	1	1	1	1	1	1	1	1	1	1	1	1	1	1	1	1	1	1	1	1	1	1	1	1
1	64	2	2	6	2	2	3	4	3	4	2	1	2	2	5	4	3	1	3	1	2	4	1	2	2	2	1	5	2	4	2	5	3	1	2	1	1	1	5	1	3	3	1	2	3	1	2	1	1
1	64	8	2	7	1	1	1	4	1	2	1	1	1	1	3	1	3	1	1	1	1	2	2	2	3	1	1	3	1	1	1	4	2	1	1	1	1	1	1	1	1	2	1	1	1	1	1	1	1
1	64	7	2	7	1	1	1	3	1	1	1	1	1	1	4	1	2	1	1	1	1	1	1	1	1	2	1	4	2	1	1	4	1	1	1	1	1	1	1	1	1	2	1	1	2	1	1	1	2
1	66	5	4	4	2	1	1	2	1	1	1	1	1	1	3	1	1	1	1	1	1	1	1	1	1	1	1	1	1	1	1	2	1	1	1	1	1	1	1	1	2	1	1	1	1	1	1	1	1
1	72	3	2	7	2	2	3	4	1	2	1	1	2	3	4	1	2	1	2	1	2	1	1	1	2	1	1	4	1	1	1	4	2	3	2	1	1	1	1	1	2	1	1	1	1	1	1	2	2
1	68	8	2	5	2	2	2	4	1	1	1	2	1	1	3	1	1	1	1	1	1	1	1	1	1	1	1	2	1	1	1	2	1	1	1	1	1	1	1	1	1	1	1	1	1	1	1	1	1
1	62	5	2	7	1	1	2	4	1	1	1	1	1	1	4	1	1	1	1	1	1	1	1	2	1	1	1	4	1	1	1	4	1	2	1	1	1	1	1	1	1	1	1	1	1	1	1	1	1
1	68	3	2	2	2	1	2	4	1	2	1	1	1	1	2	2	3	1	1	1	1	2	1	1	2	1	1	1	1	1	1	1	1	2	2	1	1	1	1	1	1	1	1	1	1	1	1	1	1
1	64	8	2	4	2	1	1	3	1	1	1	1	1	1	3	3	2	1	1	1	1	2	1	1	1	1	1	1	1	1	1	2	1	1	1	1	1	1	1	1	2	1	1	1	1	1	1	1	1
1	67	2	2	3	2	1	1	3	1	1	1	2	1	1	3	1	1	1	1	1	1	1	1	1	1	1	1	3	1	1	1	2	1	2	1	2	1	1	1	1	1	1	1	1	1	1	1	1	1
1	68	1	2	7	2	1	1	4	1	3	3	1	1	2	4	2	1	1	1	2	1	1	1	3	1	1	1	4	1	1	1	4	1	2	2	1	1	1	1	1	1	1	1	1	1	1	1	2	1
1	61	4	2	5	2	1	1	3	1	1	1	1	1	1	4	1	1	1	1	1	1	1	1	1	1	1	1	1	1	1	1	1	1	1	1	1	1	1	1	1	1	1	1	1	1	1	1	1	1
1	66	7	2	4	2	1	3	3	3	3	3	1	1	1	3	2	1	1	1	1	2	2	1	1	2	2	1	3	3	3	1	3	1	3	1	1	1	1	1	1	2	1	1	1	2	1	2	1	2
1	68	7	2	8	2	1	3	3	1	3	1	1	2	3	4	1	3	1	1	1	1	1	1	2	1	1	1	3	1	1	1	3	1	3	1	1	1	1	1	1	2	1	1	1	2	1	1	1	1
1	67	3	2	7	2	1	1	4	2	2	1	1	1	1	5	2	1	1	1	1	1	2	1	1	3	1	1	2	1	2	1	2	1	1	1	1	1	1	1	1	2	1	1	1	1	1	1	2	1
1	65	5	2	4	2	1	1	2	2	2	1	1	1	1	2	2	2	1	1	1	1	2	1	1	1	2	1	2	1	2	1	1	1	1	1	1	1	1	1	1	2	2	1	1	2	1	1	1	1
1	69	5	2	7	2	1	3	2	2	2	2	3	2	1	1	2	2	4	3	2	2	2	2	1	3	2	1	3	1	2	2	3	3	2	3	3	2	4	3	2	2	2	2	3	1	1	2	1	3
1	67	3	2	3	2	1	1	4	1	1	1	1	1	1	4	1	1	1	1	1	1	2	1	1	1	1	1	4	1	3	1	4	1	1	1	1	1	1	1	1	2	1	1	1	1	1	1	1	1
1	67	5	2	5	2	1	1	3	1	1	2	1	1	1	4	1	1	1	1	1	1	1	1	1	1	1	1	2	2	2	1	3	1	1	1	1	1	1	1	1	1	1	1	1	1	1	1	1	1
1	68	3	2	2	2	2	3	3	4	3	3	2	3	3	3	3	3	2	3	3	4	2	3	3	2	2	3	3	4	2	3	3	3	2	4	4	3	3	3	2	4	2	2	3	3	2	3	4	2
1	73	5	2	7	2	1	1	4	2	1	1	1	1	1	4	1	1	1	1	1	1	2	1	1	1	1	1	4	2	3	1	4	1	1	1	1	1	1	1	1	1	1	1	1	2	1	1	1	2
1	61	6	2	7	1	1	1	4	1	1	1	1	1	1	4	1	1	1	1	1	1	1	1	1	1	1	1	3	1	1	1	3	1	2	1	1	1	1	1	1	1	1	1	1	1	1	1	1	1
1	69	1	4	3	2	1	2	1	3	3	1	1	3	1	3	2	3	2	3	1	1	2	1	1	2	2	1	2	1	1	1	2	3	2	3	1	1	1	1	1	2	2	1	1	2	1	2	1	2
1	69	8	2	7	2	3	2	3	4	4	3	2	2	1	4	4	4	1	2	2	2	3	2	1	4	3	1	4	1	1	2	4	3	1	1	1	2	1	1	1	2	2	1	1	3	2	1	1	3
1	62	2	4	7	1	1	1	4	1	2	1	1	1	1	3	2	1	1	1	1	1	1	1	1	1	1	1	1	1	1	1	2	1	4	1	1	1	1	1	1	1	1	1	1	1	1	1	1	1
1	61	3	1	8	1	1	1	3	2	2	3	1	1	1	3	1	2	1	1	3	1	2	3	1	1	3	1	3	1	2	1	3	1	1	1	1	1	1	1	1	1	1	1	1	1	1	1	1	2
1	71	1	2	3	2	1	1	4	3	3	3	1	1	1	1	1	3	1	1	1	1	1	1	1	1	3	1	3	1	1	1	3	1	1	1	1	1	1	1	1	1	3	1	1	1	1	1	1	2
1	64	3	2	7	1	4	3	4	2	2	2	1	4	2	4	1	3	1	1	1	1	1	1	2	1	1	1	4	2	1	3	4	3	1	1	1	1	1	1	1	1	2	1	1	1	1	1	1	1
1	66	6	2	6	2	1	1	1	1	1	2	1	1	1	4	1	1	1	1	1	1	2	1	2	1	1	1	3	1	1	1	3	1	1	2	1	1	1	1	1	2	1	1	1	1	1	1	1	1
1	67	6	2	4	2	1	2	3	2	3	2	2	2	3	3	2	2	1	2	3	2	2	2	2	1	2	1	2	2	2	1	2	2	2	2	2	2	1	2	2	2	2	1	1	3	1	2	2	2
1	64	1	2	7	2	2	2	4	4	5	5	4	4	2	3	4	1	1	3	1	5	2	5	1	1	4	1	3	1	4	5	2	5	1	5	4	3	3	3	4	5	2	1	1	2	1	2	1	2
1	69	7	2	4	2	3	3	4	1	3	3	1	1	1	5	1	2	1	1	3	1	1	1	3	1	3	1	2	3	1	1	4	1	4	1	1	1	1	1	1	2	2	1	1	1	1	1	2	2
1	74	2	2	7	2	1	1	4	2	1	1	1	1	1	4	1	1	1	1	1	1	1	1	1	1	1	1	4	1	1	1	4	1	1	1	1	1	1	1	1	1	1	1	1	1	1	1	1	1
1	61	4	2	3	2	2	2	1	2	2	2	1	2	1	2	2	2	1	1	2	1	2	2	2	2	1	1	1	2	2	1	3	1	1	1	1	1	1	1	1	2	1	1	1	1	1	1	1	2
1	66	6	2	4	2	1	2	3	3	3	1	1	3	1	3	3	1	1	1	1	1	3	1	1	3	1	1	3	3	3	3	3	1	1	1	1	1	1	1	1	1	1	1	1	3	1	1	1	3
1	69	7	2	7	2	1	1	3	1	1	1	1	1	1	4	1	1	1	1	1	1	1	1	1	1	1	1	2	1	1	1	3	1	1	1	1	1	1	1	1	1	1	1	1	1	1	1	1	1
1	61	2	2	4	1	1	2	3	1	3	1	1	1	1	3	1	1	1	1	1	1	1	1	1	1	1	1	1	1	1	1	2	1	2	1	1	1	1	1	1	1	1	1	1	1	1	1	1	1
1	68	7	2	4	2	1	1	4	3	3	3	1	1	3	4	2	2	1	1	1	1	2	1	1	1	1	1	4	1	3	1	5	2	2	1	1	1	1	1	1	2	1	1	1	1	1	1	1	1
1	65	6	2	5	2	1	1	4	4	3	4	1	1	1	4	2	2	1	1	1	1	3	1	1	1	1	1	1	1	2	1	5	1	1	1	1	1	1	1	1	2	1	1	1	1	1	1	1	1
1	61	9	2	4	1	1	2	3	4	2	2	1	1	1	4	2	3	1	1	1	2	2	1	2	3	1	1	1	2	4	2	3	1	2	3	1	1	1	1	3	2	2	1	1	2	1	1	2	1
1	69	4	3	7	2	2	1	3	1	2	1	1	1	2	3	1	1	1	1	1	1	2	1	1	1	1	1	2	2	1	2	4	2	2	1	1	1	1	1	1	1	1	1	1	2	1	2	1	1
1	62	7	2	4	1	1	1	4	2	1	2	1	1	1	4	4	1	2	1	1	1	3	1	2	1	1	1	3	3	2	1	3	1	1	1	1	1	1	1	1	2	1	1	1	2	1	1	1	1
1	72	2	2	9	2	1	2	4	2	2	2	1	2	2	3	4	3	1	2	1	2	2	3	1	1	2	1	4	2	1	1	4	1	2	3	3	1	1	1	2	3	1	1	1	2	1	2	3	1
1	69	8	2	7	2	1	3	2	2	2	3	2	3	2	3	4	2	1	1	1	1	2	2	1	2	1	1	2	1	2	2	2	1	1	2	2	3	1	1	1	2	1	1	1	1	1	1	1	1
1	71	8	2	7	2	1	1	5	1	1	1	1	1	1	3	1	1	1	1	1	1	1	1	1	1	1	1	1	1	1	1	3	1	1	1	1	1	1	1	1	1	1	1	1	1	1	1	1	1
1	61	3	2	4	1	1	2	3	3	3	3	3	3	3	3	3	3	1	3	3	3	3	3	3	3	1	1	2	1	4	3	3	3	3	3	1	1	1	3	1	3	3	1	1	2	1	2	3	3
1	72	7	2	4	2	3	2	4	1	1	1	1	1	1	4	1	1	1	1	1	1	1	1	1	1	2	1	3	1	1	1	3	1	1	1	1	1	1	1	1	1	1	1	1	1	1	1	1	1
1	63	6	2	4	1	1	1	4	1	2	1	1	1	1	3	2	1	1	1	2	1	2	4	2	1	2	1	2	2	2	1	2	1	1	1	1	1	1	1	1	1	1	1	1	2	2	1	1	2
1	68	1	3	2	2	1	1	1	1	1	1	1	1	1	4	1	1	1	1	1	1	1	1	1	1	1	1	3	2	2	1	2	1	1	1	1	1	1	1	1	2	1	1	1	2	1	1	1	1
1	68	2	2	7	2	1	1	3	1	2	1	1	1	1	1	1	1	1	1	1	1	1	1	1	1	1	1	1	1	1	1	1	1	1	1	1	1	1	1	1	1	1	1	1	1	1	1	1	2
1	62	5	2	7	1	1	1	4	1	1	1	1	1	1	4	1	2	1	1	1	1	1	1	3	1	1	1	1	1	1	1	3	1	2	1	1	1	1	1	1	1	1	1	1	1	1	1	1	1
1	71	7	2	4	2	3	2	2	3	2	3	1	1	2	3	3	2	1	2	2	1	2	3	3	2	1	1	2	3	3	1	3	3	1	3	2	3	1	4	1	3	2	1	1	3	1	3	1	2
1	72	7	2	7	2	1	2	3	2	2	1	1	1	1	3	4	1	1	1	1	1	3	1	1	2	1	1	1	1	2	1	3	1	1	1	1	1	1	1	1	2	1	1	1	1	1	1	1	1
1	70	7	2	4	2	1	1	4	4	2	1	1	1	1	5	5	2	1	1	1	1	4	1	3	1	1	1	4	3	4	1	3	1	1	1	1	1	1	1	1	3	1	1	1	1	1	1	1	2
1	67	3	2	5	2	3	2	3	3	4	4	1	2	2	4	2	2	1	2	1	2	2	1	1	1	4	1	4	2	4	3	2	2	2	2	3	4	2	1	1	2	2	1	1	2	1	2	2	2
1	61	6	2	7	2	1	2	3	4	1	2	1	1	1	3	1	3	1	1	3	1	2	3	1	1	1	1	4	3	1	1	4	3	1	3	3	1	1	1	1	4	1	1	1	3	3	1	1	3
1	67	2	2	7	2	1	1	3	3	3	1	1	1	2	3	3	2	1	1	1	1	3	2	1	1	2	2	3	2	3	1	4	1	1	1	1	1	1	1	1	2	1	1	1	1	1	1	1	1
1	62	6	4	4	1	1	2	4	1	1	1	1	1	1	2	2	1	1	1	1	1	1	1	1	1	1	1	2	2	1	1	3	1	1	1	1	1	1	1	1	2	1	1	1	1	1	1	1	1
1	66	3	2	6	2	1	1	3	1	1	1	1	1	1	4	1	1	1	1	1	1	1	1	1	1	1	1	3	1	1	1	3	1	1	1	1	1	1	1	1	1	1	1	1	1	1	1	1	1
1	67	1	2	5	2	1	1	2	1	1	1	1	2	2	2	1	1	1	1	1	1	1	1	1	1	4	1	2	1	1	1	3	1	1	1	1	1	1	1	1	1	1	1	1	1	1	1	1	1
1	71	1	2	3	2	1	2	3	2	1	1	1	1	2	3	2	1	1	1	1	1	1	1	1	1	1	1	1	1	1	1	1	1	1	1	1	1	1	1	1	1	1	1	1	1	1	1	1	1
2	21	2	1	5	2	1	2	2	3	1	2	2	2	1	4	2	2	3	1	1	2	2	1	3	3	2	2	1	3	2	3	3	2	1	2	2	2	3	3	1	1	2	1	1	2	2	1	2	2
2	24	1	1	8	1	2	1	3	1	3	3	1	1	1	4	1	1	1	1	1	1	1	3	4	1	1	1	1	3	1	4	1	1	2	2	3	2	2	2	3	3	4	4	3	2	1	1	1	3
2	23	3	1	8	1	1	2	1	4	5	5	1	2	5	2	1	4	1	2	4	3	1	4	5	2	3	1	2	5	4	1	2	2	1	5	3	3	2	3	4	2	2	1	1	3	4	3	5	5
2	19	1	2	4	2	2	3	2	1	4	3	2	2	3	2	2	3	1	2	4	2	1	4	1	2	4	1	2	4	1	3	1	1	4	4	3	2	3	4	4	4	3	1	1	5	2	3	2	1
2	24	3	1	4	2	2	2	2	3	2	2	2	2	2	2	3	2	1	1	1	1	3	2	1	1	2	1	1	2	1	1	1	1	3	3	2	1	1	1	1	2	1	1	1	2	2	1	3	1
2	24	3	1	7	1	2	4	4	4	2	3	2	2	3	3	2	2	1	2	3	2	2	1	5	3	4	2	4	3	4	1	4	4	2	2	2	3	2	1	1	4	2	2	1	2	1	2	1	3
2	22	5	1	3	2	1	1	4	1	3	1	5	1	2	4	5	3	1	1	2	3	3	1	1	5	2	1	3	3	5	1	3	1	4	3	3	1	1	1	4	4	3	1	1	4	1	1	3	2
2	20	8	1	4	1	1	2	1	1	1	2	1	3	2	1	2	2	1	1	2	2	1	2	3	2	2	1	2	3	2	1	2	2	2	2	3	2	2	2	1	2	2	1	1	3	2	2	2	3
2	25	3	1	7	2	2	3	2	3	2	1	1	3	4	2	3	3	1	3	1	2	1	2	4	2	4	1	1	2	1	2	3	3	2	4	5	1	1	3	2	2	4	1	1	4	2	3	2	4
2	24	7	1	4	2	2	2	3	2	5	2	1	3	3	2	2	1	2	3	1	2	1	2	3	2	4	2	2	2	1	2	3	3	2	2	3	2	2	4	1	1	1	2	2	3	5	3	3	1
2	25	4	1	6	1	1	2	4	1	2	4	1	1	2	4	1	1	1	1	1	2	2	1	2	1	1	1	3	4	2	1	5	1	4	3	1	1	1	1	1	2	1	1	1	1	1	1	2	1
2	22	4	1	5	1	3	4	2	1	3	3	2	4	2	4	4	2	1	1	2	1	3	1	2	3	3	1	2	3	1	2	3	2	2	3	2	3	1	3	1	1	2	1	1	2	1	3	4	3
2	25	7	1	7	2	4	2	1	4	5	2	1	3	2	3	4	5	1	1	4	3	3	3	4	1	5	1	3	2	1	1	5	1	2	2	2	1	1	1	1	3	2	1	1	4	2	1	2	1
2	24	6	1	7	2	2	1	4	3	2	1	1	2	2	3	2	2	1	1	1	1	2	1	1	1	2	1	3	2	2	1	4	2	2	2	1	1	1	2	1	2	1	1	1	2	1	2	3	1
2	22	2	2	6	1	2	1	3	2	5	1	2	2	2	4	2	2	1	1	1	2	2	1	4	3	1	1	2	2	1	2	3	1	3	2	1	2	1	2	1	1	2	1	3	2	1	1	1	2
2	21	8	1	4	2	4	4	4	5	5	4	1	5	2	4	5	5	1	2	1	2	5	1	4	1	3	1	4	5	5	4	5	5	1	2	2	3	1	4	5	5	5	1	1	5	3	4	2	1
2	24	2	1	4	1	1	1	3	4	5	4	2	3	3	2	5	3	2	2	2	2	4	2	4	3	3	1	1	2	5	1	1	2	1	4	5	3	1	2	3	5	4	1	1	4	2	2	2	2
2	24	2	2	8	1	3	1	4	4	2	3	2	2	1	4	4	3	1	1	1	1	2	1	1	1	1	1	3	1	1	3	4	1	1	3	1	1	1	1	1	1	2	1	1	1	1	1	4	3
2	19	3	1	4	2	3	5	1	1	5	5	5	5	4	1	4	5	5	5	4	4	2	5	5	5	5	5	3	4	1	2	2	5	5	5	5	5	5	5	5	4	5	5	5	5	2	5	5	5
2	24	9	1	6	2	1	4	2	1	4	3	1	3	3	2	1	4	1	1	1	2	1	2	3	1	4	1	1	4	1	1	5	4	4	1	1	1	1	2	1	1	1	1	1	2	1	1	4	1
2	25	3	1	6	2	1	2	4	1	4	3	2	2	2	4	2	3	1	1	2	1	1	2	3	1	1	1	4	3	1	1	4	1	1	3	1	3	1	1	4	1	2	1	1	2	1	1	2	2
2	23	2	1	7	2	1	2	3	2	3	4	1	1	2	3	1	2	2	2	2	2	2	1	3	1	2	1	2	4	4	1	3	2	1	2	1	3	1	1	1	1	4	1	1	2	1	2	1	4
2	21	9	1	4	2	1	1	4	1	2	1	1	2	1	3	1	1	1	1	1	1	1	1	1	1	1	1	1	1	1	2	2	1	4	2	1	1	1	1	1	1	1	1	1	2	1	1	4	3
2	23	9	2	4	2	2	1	3	1	4	4	4	1	2	2	4	2	1	4	1	3	1	1	5	1	2	1	1	4	1	2	4	4	4	4	1	4	1	2	1	1	2	1	1	2	1	2	3	1
2	24	3	2	6	1	2	2	5	4	3	4	1	1	1	5	2	3	1	1	1	1	2	1	1	1	1	1	4	2	1	1	4	1	2	2	1	1	1	1	1	1	1	1	1	1	1	1	2	2
2	23	3	1	6	1	3	3	3	1	1	4	1	3	2	3	1	1	2	1	2	2	3	3	3	1	1	1	1	2	1	1	1	1	1	3	4	1	3	1	1	1	1	1	1	1	1	1	1	1
2	25	2	2	7	1	1	1	4	4	5	2	1	1	3	4	1	1	1	1	1	3	3	1	1	1	1	1	3	4	1	1	5	1	4	3	1	1	1	1	3	2	1	1	1	1	1	1	3	2
2	24	2	1	4	1	1	2	2	5	5	5	4	3	2	2	5	2	1	1	3	3	5	4	5	4	3	1	3	4	2	1	3	5	3	5	3	1	1	2	1	5	2	1	1	5	3	3	5	3
2	24	3	1	8	2	1	2	4	1	1	1	1	1	1	4	1	1	1	1	1	1	1	1	1	1	2	1	4	2	1	1	3	1	2	3	3	1	1	1	1	1	1	1	1	2	1	1	2	1
2	20	3	1	3	2	3	1	2	2	2	2	1	1	1	2	1	2	1	1	2	1	2	1	1	1	1	1	3	2	2	2	2	1	2	2	1	1	1	1	1	2	2	1	1	2	1	1	1	1
2	25	3	1	8	1	1	1	4	2	2	2	1	1	1	4	1	1	1	1	1	2	2	1	1	1	2	1	2	2	1	2	2	1	1	1	1	1	1	1	1	2	1	1	1	1	1	1	1	1
2	24	9	1	8	1	2	2	2	4	4	2	4	2	4	1	2	2	2	2	1	3	4	4	4	1	2	1	3	3	5	2	2	1	1	1	2	3	3	1	3	4	1	1	1	3	5	5	1	3
2	24	9	1	7	2	1	1	4	4	4	4	1	2	3	3	3	2	1	2	1	2	3	4	2	4	2	1	1	2	3	2	1	1	1	4	1	1	1	1	1	1	2	1	1	2	1	1	1	1
2	22	7	1	7	1	1	1	3	1	3	3	1	2	1	4	1	1	1	1	1	1	2	1	4	1	5	1	3	1	3	1	2	1	3	2	2	1	3	2	1	2	1	1	1	2	2	2	2	1
2	24	1	1	8	1	1	1	3	2	3	2	1	1	1	4	1	2	1	1	2	1	2	2	2	1	1	1	3	1	1	1	4	1	2	1	1	1	1	1	1	1	2	1	1	1	1	1	2	1
2	25	5	1	7	2	2	1	4	3	2	2	1	1	1	3	1	1	1	1	1	1	1	1	1	1	1	1	3	2	1	3	3	1	2	1	1	1	1	1	1	1	1	1	1	1	1	1	2	1
2	23	3	2	8	2	4	5	3	5	4	4	4	4	4	4	4	3	3	3	3	3	3	3	3	3	3	3	3	3	3	4	3	3	4	3	4	3	3	4	3	4	4	3	4	3	3	3	3	3
2	24	9	1	7	2	1	1	4	1	1	1	1	1	1	5	1	1	1	1	1	1	1	1	2	1	1	1	5	2	1	1	5	1	2	1	1	1	1	1	1	1	1	1	1	1	1	1	1	1
2	24	4	2	3	1	1	2	2	1	4	4	1	3	1	2	2	2	1	1	1	2	5	1	4	2	1	1	2	4	4	1	3	1	1	1	1	2	1	1	1	1	2	1	1	3	1	1	1	1
2	24	2	1	3	2	2	4	2	3	4	1	1	3	5	3	3	2	1	1	1	2	1	1	4	1	2	1	2	4	4	4	3	4	1	2	2	1	1	2	4	4	3	1	1	3	1	1	1	1
2	24	5	2	7	1	1	1	4	3	2	2	1	3	2	4	1	1	1	1	3	1	2	3	4	1	2	2	4	3	5	2	4	4	5	4	3	2	3	3	3	3	5	5	2	5	4	1	2	3
2	22	3	1	7	2	2	1	4	1	2	1	1	1	1	4	2	2	1	2	1	1	2	1	1	1	2	1	3	3	1	2	4	3	1	1	2	1	1	1	1	2	1	1	1	1	1	1	1	1
2	19	2	2	3	2	3	2	3	1	1	1	3	1	1	1	2	2	1	1	2	1	1	2	5	5	2	1	2	2	4	1	2	2	2	2	2	2	1	2	2	2	1	1	1	3	1	1	1	1
2	20	6	2	6	2	1	2	1	2	2	3	1	4	3	4	2	3	2	3	2	3	2	2	5	5	4	1	4	5	4	3	3	3	3	3	3	1	1	1	4	1	1	1	4	4	3	2	2	2
2	24	9	1	7	1	1	1	4	3	2	2	1	1	2	4	2	3	1	1	1	1	2	2	2	1	2	1	4	2	1	2	3	1	2	2	1	1	1	1	1	1	1	1	1	1	1	1	2	1
2	21	3	1	7	2	4	5	2	3	5	5	4	5	4	2	4	4	3	3	2	4	4	5	3	5	5	1	3	3	3	3	2	5	3	5	5	5	5	5	2	4	3	1	3	5	4	5	5	1
2	20	2	1	6	2	2	2	2	1	1	3	1	3	4	4	4	4	3	1	4	3	3	4	5	3	3	1	1	1	4	3	2	1	4	4	5	4	4	4	4	2	3	1	4	4	4	2	5	3
2	24	3	2	7	1	1	2	2	2	3	2	1	1	2	2	3	2	1	2	3	1	3	3	3	4	2	1	3	2	2	1	3	2	2	2	2	2	1	2	1	3	2	1	1	2	2	2	2	2
2	22	9	1	4	1	1	2	3	1	3	1	1	1	1	3	1	1	1	1	1	1	3	1	1	1	2	1	4	2	1	1	3	1	1	1	1	1	1	1	1	1	1	1	1	1	1	1	1	1
2	24	9	1	8	2	2	2	3	3	3	2	1	2	4	3	3	3	1	4	3	2	2	2	1	1	2	1	2	4	2	2	3	2	3	3	3	3	1	2	1	4	2	1	1	4	2	4	2	2
2	24	3	1	3	2	3	2	2	3	2	3	1	2	2	2	4	2	1	1	2	1	1	3	1	2	5	1	4	2	3	2	4	1	2	3	4	1	5	1	3	1	1	1	1	2	4	1	1	1
2	20	1	1	3	2	1	3	2	2	4	3	1	1	1	3	4	1	1	1	1	2	3	1	5	1	1	1	2	4	1	2	2	1	4	5	1	1	1	1	4	4	1	1	1	1	1	1	4	2
2	25	4	1	7	2	2	3	2	2	4	2	3	4	3	4	3	3	1	2	4	2	3	4	5	3	4	1	2	5	2	4	2	1	1	2	4	2	3	1	4	2	2	2	1	4	2	1	3	2
2	20	3	1	5	1	1	2	2	3	2	3	1	5	4	5	1	4	1	1	2	3	2	3	4	2	3	1	4	4	1	1	3	1	4	1	3	3	1	1	4	4	4	3	3	4	3	3	4	4
2	25	2	2	8	1	2	2	4	1	3	2	1	1	3	5	4	2	1	2	2	2	1	2	4	1	2	1	5	2	1	1	2	1	5	4	1	2	1	1	1	2	2	1	1	2	1	1	2	3
2	19	3	2	5	2	1	2	2	3	3	2	1	2	2	3	2	2	1	2	2	2	2	2	1	1	1	1	2	2	2	1	2	2	2	2	1	2	1	1	2	2	1	1	2	2	1	1	1	1
2	21	2	2	4	2	2	1	4	1	4	2	1	1	1	2	1	1	1	1	1	1	1	1	1	1	1	1	3	1	1	2	4	1	2	2	2	1	1	1	1	2	1	1	1	2	1	1	2	1
2	24	4	1	4	2	1	4	3	4	4	4	2	4	3	3	4	4	3	2	4	1	1	4	3	1	4	1	3	2	3	2	3	4	1	3	4	1	3	4	1	1	4	1	1	4	1	1	4	2
2	23	6	2	8	1	1	3	2	1	2	4	1	4	2	2	1	2	2	1	3	1	1	5	2	4	2	1	1	3	1	1	2	1	1	4	4	2	3	1	4	1	3	1	1	5	4	1	3	1
2	25	3	1	8	2	1	1	2	5	5	5	5	5	5	1	5	5	5	5	5	5	5	5	1	1	1	1	1	1	1	1	2	4	1	5	3	3	2	2	1	4	3	1	2	5	1	1	5	3
2	22	1	2	2	1	1	5	1	1	5	5	1	5	5	1	1	5	1	1	3	3	3	1	5	1	5	1	3	5	5	1	1	1	4	5	5	5	3	5	2	1	5	1	1	5	5	1	2	5
2	25	3	1	8	2	1	1	3	4	4	4	1	4	3	3	3	2	1	2	1	1	4	1	1	4	4	1	1	2	3	1	2	3	1	4	3	1	1	2	1	1	2	1	1	4	1	2	1	1
2	23	8	1	4	1	1	4	1	5	5	1	1	4	4	1	4	4	4	2	1	2	2	1	5	1	1	1	1	4	4	1	5	2	5	4	1	1	3	2	4	2	3	1	2	3	3	3	3	2
2	19	7	1	4	2	1	1	5	1	3	3	1	2	3	5	3	3	1	1	3	3	1	1	3	1	2	1	4	1	1	1	5	2	5	3	3	1	1	1	1	1	3	1	1	1	1	2	4	1
2	25	1	1	5	1	1	1	4	1	2	1	1	1	1	3	1	1	1	1	1	1	1	1	1	1	1	1	4	3	1	1	4	1	1	1	1	1	1	1	1	1	1	1	1	1	1	1	1	1
2	19	4	1	4	1	1	4	2	1	4	2	1	4	1	2	1	4	2	1	1	1	2	4	4	4	3	1	2	5	1	1	2	1	1	2	4	1	2	2	3	1	4	1	1	4	2	1	1	4
2	22	3	1	7	2	4	5	1	4	4	5	4	5	4	1	4	4	1	4	5	3	4	5	4	4	4	1	1	5	3	4	1	4	3	4	5	3	4	5	4	4	4	1	1	4	4	4	4	2
2	21	3	1	5	2	2	2	3	2	3	4	4	3	3	3	1	2	3	4	5	4	3	2	1	2	1	2	3	4	5	4	3	2	3	2	3	4	2	4	4	3	3	3	2	3	1	1	3	1
2	21	2	2	4	2	1	2	5	1	3	1	1	1	1	4	1	1	1	1	1	2	1	1	1	1	1	1	5	2	1	1	4	1	4	2	1	1	1	1	1	1	1	1	1	3	1	1	2	1
2	25	9	1	8	1	1	2	3	1	2	2	1	1	2	2	1	1	1	1	1	1	1	2	1	1	1	1	2	2	1	1	2	1	1	1	2	1	1	1	1	1	1	1	1	2	1	1	1	1
2	23	2	1	7	1	1	3	4	4	4	4	1	3	2	4	3	4	1	2	4	3	1	3	1	2	3	1	4	4	1	2	3	4	2	5	5	2	1	1	2	1	5	1	1	3	4	2	5	5
2	25	5	2	8	1	2	2	3	1	3	3	3	1	1	4	1	2	1	1	1	2	1	1	1	2	2	1	4	2	1	2	2	1	2	2	1	2	1	3	1	1	2	1	1	2	2	1	2	1
2	18	2	1	3	2	2	2	3	1	4	3	1	1	1	3	2	2	1	1	2	3	2	1	3	1	2	1	1	3	1	2	3	3	3	2	4	3	2	2	3	1	2	1	1	4	2	1	1	2
2	24	7	2	3	2	2	4	3	2	3	1	1	4	2	2	1	1	1	1	2	1	1	3	4	1	3	1	2	4	1	2	3	1	1	2	2	1	1	1	1	1	1	1	1	3	2	1	2	1
2	24	8	1	4	1	1	2	4	1	1	1	1	1	1	2	1	2	1	2	1	1	1	1	4	1	3	1	1	2	1	1	1	1	3	2	1	1	1	1	1	1	2	1	1	2	1	1	2	2
2	27	7	2	7	1	2	2	2	2	3	4	1	3	4	2	2	2	1	2	2	3	1	2	2	2	2	1	2	2	1	2	2	1	3	4	2	2	2	1	2	1	1	1	1	3	3	2	4	2
2	28	2	1	7	1	1	2	3	2	2	3	1	1	2	3	1	4	1	1	2	1	1	1	1	1	3	1	2	1	4	1	3	1	3	3	2	1	1	1	2	3	2	1	1	2	1	1	2	4
2	26	5	1	7	2	3	4	4	4	4	4	1	4	4	3	5	3	2	4	3	1	5	2	1	3	5	1	2	1	4	3	4	4	2	4	5	1	3	1	4	3	2	1	1	4	1	3	5	1
2	26	2	2	8	2	1	3	2	1	2	3	1	2	1	2	1	2	1	1	1	2	2	1	3	1	1	1	2	2	1	1	2	1	1	1	1	1	1	1	1	2	1	1	1	2	1	1	2	2
2	26	3	2	8	1	2	2	1	2	2	3	2	4	2	3	3	2	1	2	2	2	3	2	2	1	3	1	2	2	2	2	2	3	2	2	2	2	2	2	1	2	2	1	1	1	2	2	1	2
2	27	4	2	7	1	1	3	4	2	4	4	4	2	2	3	4	2	1	3	4	1	4	2	4	2	2	1	4	4	2	1	3	3	1	4	1	1	1	2	1	3	3	1	1	2	1	2	4	2
2	28	3	2	6	1	2	4	3	2	3	2	1	3	4	3	2	4	1	1	4	2	2	4	3	3	3	1	2	2	2	2	2	1	2	2	2	1	1	1	1	1	2	1	1	2	2	1	2	2
2	27	3	2	8	1	1	3	2	2	4	3	1	2	3	3	1	1	1	1	1	1	1	1	2	1	1	1	1	3	2	2	2	1	1	1	1	1	1	1	2	1	1	1	1	2	1	1	1	1
2	29	9	1	7	1	2	3	3	2	3	2	1	1	2	3	4	4	1	2	3	3	4	3	4	3	4	3	2	4	3	3	4	3	2	3	3	2	3	3	2	3	3	3	2	3	3	2	3	4
2	28	4	1	6	1	1	2	2	4	4	3	1	1	2	3	4	2	1	1	1	2	2	1	3	2	1	1	3	2	2	2	2	1	1	3	2	1	2	1	1	1	2	1	1	2	1	1	3	1
2	26	5	2	8	2	1	3	2	3	4	4	4	4	5	3	1	4	1	4	4	3	1	4	3	3	5	1	1	3	1	1	2	4	4	4	4	3	1	3	5	3	2	1	1	5	4	4	4	3
2	27	2	1	6	1	2	5	3	1	5	5	1	5	2	1	5	5	1	1	1	1	1	1	2	1	1	1	1	2	2	2	5	1	2	1	1	1	1	1	1	5	3	1	1	1	1	1	1	2
2	27	2	1	3	1	2	3	4	2	5	5	1	4	4	4	5	4	4	3	4	4	3	5	1	5	5	5	1	4	4	3	2	5	1	4	5	4	5	3	5	5	5	5	2	5	5	4	1	4
2	29	2	1	8	1	1	1	4	1	3	2	1	1	1	5	1	1	1	1	1	1	1	1	1	1	2	1	5	3	2	1	4	1	2	1	1	1	1	1	1	1	1	1	1	1	1	1	1	1
2	29	4	2	3	2	1	5	2	4	5	2	1	2	1	4	1	2	1	1	1	2	1	1	2	1	1	1	4	5	2	1	1	2	1	4	4	1	1	1	4	2	4	1	1	5	1	1	1	2
2	26	3	2	3	1	4	3	2	5	2	4	1	2	2	3	4	3	1	1	1	1	3	4	1	1	3	1	3	4	4	5	2	2	1	3	1	1	1	2	1	2	2	1	1	4	2	1	2	1
2	26	2	1	7	2	1	3	3	2	2	3	1	1	3	4	1	1	1	1	3	1	1	3	2	1	1	1	3	2	4	1	4	2	1	1	3	1	1	1	1	2	1	1	1	2	1	1	2	1
2	29	9	1	5	1	3	4	4	4	5	4	3	5	4	4	3	5	2	3	4	3	3	4	5	3	4	2	3	5	4	2	4	5	2	3	5	4	4	5	5	5	5	2	2	5	5	4	3	5
2	26	1	1	7	1	1	1	3	2	4	2	4	2	4	2	1	4	1	1	1	1	1	2	2	1	2	1	2	2	2	1	4	1	2	2	2	2	1	1	2	1	3	1	1	4	1	2	2	4
2	27	5	1	6	1	1	1	3	1	5	1	1	1	2	3	1	2	1	1	1	1	1	4	4	1	1	1	4	1	2	1	5	1	3	1	1	1	1	1	3	1	2	1	1	1	3	1	1	1
2	27	1	2	6	1	2	2	3	1	4	4	5	2	3	2	1	3	1	1	2	2	1	4	3	1	3	1	2	4	2	1	2	1	1	3	2	4	2	1	2	1	2	1	1	3	2	1	1	1
2	28	2	2	5	1	3	3	1	4	4	2	4	3	1	3	4	4	1	3	1	3	4	1	1	1	4	1	4	2	3	2	1	3	1	3	3	2	1	1	1	1	4	1	3	3	3	2	1	4
2	28	1	2	3	2	2	1	3	1	3	1	1	2	1	2	2	4	1	1	4	1	2	1	3	2	2	1	1	3	1	1	2	2	3	2	2	1	1	1	3	2	2	1	1	3	1	2	2	2
2	28	3	2	8	1	3	3	2	4	4	4	4	5	4	2	5	4	5	5	4	3	5	5	4	4	5	1	3	3	5	3	4	4	1	5	5	3	5	4	4	5	4	1	1	4	1	4	5	3
2	27	3	2	9	2	2	2	3	1	4	3	2	3	3	2	2	3	1	4	1	1	1	1	3	3	4	1	2	3	1	2	3	4	5	4	2	2	2	3	3	1	3	1	1	3	2	2	4	3
2	27	2	2	8	1	1	2	3	2	4	3	1	3	4	3	2	4	1	2	2	1	2	2	4	1	4	1	3	4	1	4	3	4	4	3	3	2	1	1	4	1	4	1	1	4	1	2	3	1
2	28	3	1	7	1	4	4	3	2	4	1	4	2	2	3	2	2	1	1	1	2	3	1	1	2	2	1	3	2	2	2	3	1	3	1	1	2	1	1	1	2	2	1	1	2	1	1	1	1
2	27	9	1	8	1	1	2	4	1	4	1	1	1	4	2	2	1	1	5	1	1	2	1	1	2	3	1	3	4	1	1	3	2	1	2	2	1	1	1	1	3	1	1	1	3	1	2	1	1
2	29	2	2	8	1	1	2	2	3	4	3	4	2	2	2	3	4	2	1	2	2	4	4	4	2	2	1	3	4	3	1	3	3	3	3	4	4	3	1	2	3	3	1	2	3	3	3	3	2
2	27	2	2	8	1	2	3	3	2	3	4	4	3	4	4	3	2	2	3	1	4	1	1	1	3	3	1	3	2	2	1	3	4	4	4	2	3	1	2	2	2	2	1	3	3	1	2	3	1
2	29	3	1	7	1	2	3	2	3	2	3	2	3	3	3	4	2	1	2	3	1	2	2	4	3	1	1	2	3	2	3	1	3	1	1	2	1	2	1	1	2	1	1	1	1	2	1	2	2
2	29	4	1	7	1	1	1	4	2	2	2	1	1	1	2	1	1	1	1	1	1	1	1	1	1	1	1	1	2	1	1	3	1	2	2	1	1	1	1	1	1	1	1	1	1	1	1	4	1
2	27	9	1	8	1	1	1	4	2	4	3	1	1	1	4	1	2	1	1	1	1	1	1	1	1	2	1	4	2	3	1	4	2	3	2	1	2	1	1	1	1	1	1	1	1	1	1	1	1
2	27	2	2	4	1	1	2	4	3	4	5	4	3	4	3	3	4	1	3	1	3	3	4	3	1	3	1	3	3	3	3	3	4	3	4	3	1	1	3	3	3	2	1	1	2	2	1	2	1
2	26	2	2	3	1	1	5	2	3	2	5	3	3	4	1	1	4	1	3	1	2	1	3	2	4	4	1	2	4	1	1	1	4	1	3	3	3	1	2	2	1	2	1	1	3	1	2	3	3
2	29	2	2	6	1	1	1	3	2	4	4	1	1	2	4	2	2	1	1	1	2	2	4	1	1	2	1	4	2	2	1	3	4	2	1	3	1	1	4	1	2	2	1	2	2	1	2	1	1
2	26	3	1	7	1	2	2	3	2	2	2	1	1	2	3	1	1	1	1	1	2	2	1	1	1	2	1	5	3	2	1	3	1	2	1	1	1	1	1	1	1	1	1	1	1	1	1	1	1
2	26	9	1	8	1	4	4	2	5	5	5	1	2	3	1	5	5	3	3	1	4	5	1	1	3	5	1	1	3	5	5	2	2	1	2	5	5	5	5	5	5	5	1	5	5	4	5	1	2
2	28	2	1	7	1	3	4	3	2	2	3	1	1	1	4	1	1	1	1	1	1	1	2	2	2	1	1	3	2	3	3	2	1	3	1	3	1	1	1	1	1	1	1	1	1	1	1	1	1
2	26	1	1	8	1	3	1	4	2	4	4	1	1	2	5	2	3	1	1	1	1	1	2	1	1	1	1	1	2	1	1	3	2	4	1	1	1	1	1	1	1	1	1	1	1	1	1	2	1
2	28	9	1	8	1	2	3	5	1	1	1	1	2	1	5	1	1	1	1	1	1	1	1	2	1	1	1	1	1	1	1	1	1	1	1	1	1	1	1	1	1	1	1	1	1	1	1	1	1
2	27	1	1	6	1	2	3	4	4	5	3	2	2	5	3	2	4	1	4	5	1	2	5	3	5	4	1	3	4	3	2	5	2	1	2	4	4	2	2	1	1	2	1	1	3	4	2	2	1
2	29	8	2	7	1	2	3	4	3	3	2	1	1	1	4	4	1	1	1	2	1	1	2	1	1	1	1	4	2	1	2	4	1	1	2	1	1	1	1	1	1	1	1	1	1	1	1	2	1
2	29	1	1	7	1	1	1	3	3	4	4	5	5	3	3	4	4	3	3	2	2	2	2	5	1	3	3	3	4	3	1	5	3	3	2	2	1	1	1	1	2	4	3	3	3	2	4	3	3
2	28	2	1	7	1	2	3	3	3	3	2	1	2	3	3	2	4	1	3	2	1	3	2	1	2	2	1	3	2	3	2	2	1	1	1	2	2	1	2	1	2	4	1	1	3	1	2	1	1
2	26	4	1	4	1	2	2	3	4	4	4	3	3	3	1	1	4	1	1	4	2	4	2	1	3	2	1	1	5	5	4	1	5	1	5	4	4	2	5	1	5	4	1	1	5	2	2	1	5
2	27	9	2	7	1	4	4	4	2	4	2	4	2	5	5	2	4	1	4	4	1	1	4	4	1	5	1	3	3	1	1	4	3	3	2	3	3	2	4	2	2	3	1	1	4	1	4	2	4
2	27	3	1	8	1	1	1	3	3	2	2	1	2	1	3	1	1	1	1	1	1	1	2	1	2	2	1	2	1	2	1	3	2	1	2	2	1	1	1	1	2	1	1	1	2	1	1	1	1
2	29	3	2	8	1	3	2	1	4	4	4	4	4	4	3	4	5	1	3	4	4	3	3	2	5	5	1	3	3	3	3	3	3	3	3	5	4	2	4	4	4	4	4	4	4	1	5	4	4
2	26	3	2	8	1	1	1	4	3	2	2	1	1	2	4	2	2	1	1	1	1	3	1	1	1	1	1	3	2	4	1	3	1	1	2	1	1	1	1	1	2	2	1	1	2	1	1	2	3
2	27	6	1	6	1	1	2	4	2	4	3	3	1	3	3	2	4	1	2	2	1	1	4	1	3	3	1	4	3	3	1	4	2	3	2	2	2	1	1	3	1	4	1	2	3	2	2	2	2
2	26	2	2	8	1	2	1	3	1	4	3	2	2	4	1	1	3	1	1	1	2	1	1	4	1	4	1	1	2	1	2	3	2	4	4	2	2	1	1	2	1	3	1	1	3	3	4	5	1
2	26	2	2	3	2	2	2	1	3	4	4	1	1	2	1	3	2	1	2	2	2	2	1	4	1	2	1	1	2	2	2	4	2	2	2	3	2	1	2	1	1	1	1	1	1	1	1	2	2
2	29	8	2	8	1	1	2	3	1	2	1	1	1	2	3	1	2	1	1	1	1	1	1	1	1	2	1	3	1	1	1	4	1	2	3	1	1	1	1	1	2	1	1	1	2	1	1	2	1
2	27	3	1	6	2	2	4	3	3	2	4	3	1	1	3	4	3	1	2	1	1	3	1	4	3	2	1	2	2	4	3	3	1	1	1	1	1	2	2	1	3	2	1	1	2	1	1	1	1
2	26	1	2	6	1	2	1	3	2	4	4	1	3	2	3	2	4	1	2	2	1	4	2	2	2	1	1	1	2	4	2	3	1	1	3	3	4	1	2	3	2	4	2	2	3	2	2	2	3
2	26	6	1	9	1	2	1	3	3	4	3	1	1	2	3	3	3	1	1	4	2	3	1	3	2	2	1	3	1	2	2	3	3	2	3	1	2	1	1	1	1	1	1	1	2	1	2	3	1
2	28	2	2	5	1	1	3	3	4	3	4	1	3	5	3	2	5	1	1	5	1	1	3	1	1	2	1	5	1	4	1	3	1	3	3	3	1	3	1	1	1	3	1	1	4	3	2	2	3
2	29	1	2	4	1	1	2	4	2	3	1	1	1	3	1	2	1	1	1	1	2	4	1	4	1	2	1	1	2	1	1	2	2	1	2	1	1	1	1	1	2	1	1	1	2	2	1	2	1
2	29	3	1	8	2	2	2	3	3	4	2	1	3	5	2	2	3	1	2	1	1	2	1	2	2	4	1	3	3	1	2	4	2	3	5	2	3	1	1	1	4	3	1	1	4	2	2	3	1
2	27	2	2	3	2	2	3	4	1	3	4	1	2	3	3	2	4	1	2	3	1	2	3	3	4	2	1	3	2	3	3	3	2	2	2	1	1	1	1	2	1	1	1	1	1	1	1	2	2
2	26	2	1	8	2	2	2	3	1	2	2	2	2	3	4	1	1	1	2	2	1	1	2	2	2	2	1	2	2	1	1	2	1	2	3	1	1	1	1	1	1	1	1	1	2	1	2	2	1
2	29	3	1	7	2	2	1	4	1	4	3	2	2	1	3	1	5	1	1	1	1	1	1	5	4	2	1	3	1	2	1	4	1	4	2	3	1	3	1	3	1	5	1	2	2	4	1	2	4
2	28	1	2	8	1	2	1	2	4	4	3	2	2	2	2	2	1	1	1	2	2	3	2	2	1	1	1	2	2	2	1	1	2	1	2	1	1	1	2	1	2	1	1	2	2	1	1	2	1
2	29	2	1	6	2	1	2	4	1	2	1	1	2	1	3	2	2	1	1	2	1	1	2	2	1	1	1	3	1	1	2	4	1	1	2	1	1	1	1	1	1	2	1	1	2	1	1	2	2
2	26	3	1	8	2	2	2	3	3	3	4	1	1	2	3	3	1	1	1	1	1	2	2	1	1	2	1	2	2	1	2	3	1	2	2	2	1	1	1	2	4	2	1	1	4	1	1	2	1
2	29	2	4	6	1	1	2	1	3	4	4	1	4	1	4	2	4	1	2	1	1	3	1	2	2	4	1	2	4	2	2	4	2	2	4	1	2	1	2	1	1	4	1	1	4	2	3	2	2
2	27	3	1	8	2	2	1	4	2	2	3	1	2	2	4	2	2	1	1	1	2	2	1	3	1	1	1	4	2	2	2	5	2	3	3	1	1	1	2	2	2	2	1	1	1	1	2	3	2
2	28	9	2	3	2	1	1	2	1	2	2	1	2	1	3	1	2	1	1	1	1	2	1	2	3	2	1	2	1	1	1	3	1	2	1	2	2	1	1	1	1	2	1	2	2	1	1	1	2
2	27	3	1	6	1	1	3	3	3	3	3	1	2	2	3	2	2	1	1	1	3	2	1	3	2	1	1	1	1	2	1	1	1	1	1	1	1	1	1	1	2	2	1	1	2	2	1	1	1
2	28	9	1	8	1	1	2	1	4	5	3	1	3	1	3	3	4	1	1	1	1	2	1	4	4	1	1	2	2	1	2	3	3	1	2	1	4	1	1	2	3	2	1	1	3	1	2	2	1
2	28	8	2	8	1	2	1	2	1	2	2	1	2	2	3	1	2	1	3	1	3	1	1	3	1	2	1	3	1	1	2	4	2	4	2	1	2	1	4	1	4	2	1	2	3	1	4	2	2
2	26	4	1	8	2	1	4	3	3	4	3	1	3	3	3	2	3	1	2	3	2	3	3	5	3	3	1	3	4	3	1	4	2	3	3	4	4	2	3	2	2	3	1	1	3	1	3	3	2
2	26	3	1	8	1	2	2	3	1	2	3	2	2	1	1	1	2	1	1	1	1	1	1	1	1	1	1	3	1	1	2	5	1	3	1	1	1	1	1	1	1	1	1	1	1	1	1	1	1
2	28	5	1	7	1	1	1	3	1	1	3	4	1	1	3	1	1	1	1	1	1	1	1	1	1	1	1	3	1	1	1	4	1	1	1	1	1	1	1	1	1	1	1	1	1	1	1	2	1
2	34	2	1	7	2	2	2	3	5	5	4	3	4	4	2	5	2	1	1	2	1	5	2	1	3	3	1	2	1	2	2	2	1	1	3	2	2	1	2	1	5	2	1	1	3	1	2	2	2
2	31	1	1	7	1	1	1	3	3	4	1	2	1	2	4	1	1	1	2	2	1	2	3	1	1	3	1	3	2	2	1	4	3	1	2	3	1	1	2	1	2	1	1	1	2	2	2	3	2
2	35	3	2	3	2	3	3	4	4	4	3	1	3	3	4	3	3	1	1	2	1	2	3	3	2	3	1	3	2	3	3	4	1	2	3	2	1	1	1	1	1	2	1	1	1	1	1	1	1
2	32	3	2	6	2	2	3	2	2	4	3	2	4	4	3	3	4	1	1	1	2	2	1	2	3	2	1	2	3	2	2	3	3	3	2	1	3	1	3	3	2	3	1	1	4	2	3	2	2
2	31	2	1	6	1	1	3	3	1	1	2	3	1	1	4	1	1	1	1	1	1	1	2	1	1	1	1	4	2	1	1	4	1	2	2	1	1	1	1	1	1	1	1	1	1	2	1	1	1
2	35	8	2	5	1	1	1	5	1	2	2	1	1	1	5	1	3	1	1	1	1	1	1	3	2	1	1	3	4	1	1	5	1	1	1	1	1	1	1	2	1	1	1	1	1	1	1	1	1
2	32	4	2	7	1	2	2	2	3	4	2	1	4	1	3	1	3	1	3	2	4	1	1	1	1	1	1	3	2	1	2	3	1	2	2	2	3	1	3	3	1	2	1	2	3	1	4	1	1
2	35	3	1	8	1	1	2	3	1	4	1	1	1	1	4	2	1	1	1	1	1	3	1	1	1	1	1	4	1	1	1	4	1	1	1	1	2	1	1	1	1	1	1	1	2	1	1	1	1
2	32	9	2	7	1	1	1	4	1	1	2	1	1	1	4	1	1	1	1	1	1	1	1	1	1	1	1	4	1	1	1	3	1	2	2	1	1	1	1	1	1	1	1	1	1	1	1	1	1
2	30	8	1	8	1	1	3	2	2	3	2	2	1	2	3	2	3	1	2	2	1	1	1	1	2	3	1	3	2	1	1	4	1	4	1	2	2	1	1	1	1	2	1	1	2	1	2	1	1
2	31	8	2	8	1	1	1	4	5	3	4	1	1	1	4	3	1	1	1	2	1	2	1	1	3	1	1	4	1	4	1	4	1	1	1	1	1	1	1	1	4	1	1	1	1	1	1	1	1
2	34	2	4	6	1	2	2	2	2	4	4	3	5	4	4	4	4	2	4	3	2	2	2	4	4	4	1	2	2	1	2	2	4	1	4	2	4	1	2	4	2	4	1	1	4	2	2	4	4
2	30	2	2	6	1	3	3	2	1	4	2	1	1	1	4	1	1	1	1	1	2	3	2	1	1	1	1	5	2	1	1	3	1	5	3	1	1	1	1	1	2	1	1	1	3	1	1	2	2
2	32	5	2	7	1	3	2	4	4	4	4	3	2	2	4	3	3	1	1	1	1	2	1	2	2	3	1	3	4	3	2	4	3	2	3	2	2	1	1	1	2	2	1	1	2	1	2	2	1
2	30	1	1	6	1	1	3	3	1	4	3	1	3	1	3	1	3	1	2	1	1	1	1	4	1	2	1	2	4	1	4	2	1	1	2	3	1	1	1	1	1	2	1	1	3	1	2	4	3
2	35	2	2	8	1	1	1	3	2	2	1	1	1	2	4	2	1	1	2	1	1	1	1	1	1	2	1	3	1	1	1	3	1	1	2	2	1	1	1	1	1	1	1	1	2	1	2	2	2
2	30	3	2	7	1	1	1	3	4	4	1	1	3	1	4	2	1	1	1	1	1	3	1	2	3	2	1	4	2	3	1	3	1	1	2	1	2	1	1	1	1	1	1	1	2	1	1	1	2
2	35	4	1	6	2	2	2	3	2	4	3	1	2	3	2	2	4	1	2	1	1	4	1	1	2	2	1	3	1	2	2	3	2	1	4	1	2	1	2	1	2	3	1	1	2	1	2	1	2
2	32	4	1	3	1	1	2	2	1	4	3	1	2	2	1	1	2	1	1	2	1	1	2	4	1	1	1	2	3	1	1	2	1	2	2	2	1	1	1	1	1	2	1	1	1	1	1	2	1
2	32	3	2	7	1	2	1	3	2	2	3	2	2	2	2	2	1	1	1	1	1	1	1	1	1	1	1	1	1	1	1	1	1	1	1	1	1	1	1	1	1	1	1	1	1	1	1	1	1
2	32	3	2	6	1	1	1	5	1	1	1	1	1	1	1	1	1	1	1	1	1	1	1	3	1	1	1	1	1	1	1	5	2	1	1	1	1	1	1	1	1	1	1	1	1	1	1	1	1
2	30	9	1	6	2	1	5	2	1	3	5	3	3	2	3	1	5	1	1	1	1	5	1	1	1	1	1	1	1	2	1	3	1	1	4	4	1	1	1	1	1	1	1	1	5	1	1	2	1
2	35	4	2	5	1	1	1	1	1	1	1	1	1	1	4	1	1	1	1	1	1	1	1	1	1	1	1	1	1	1	1	1	1	1	1	1	1	1	1	1	1	1	1	1	1	1	1	1	1
2	34	4	1	8	1	2	3	3	4	4	5	1	3	4	4	4	4	1	3	3	1	4	4	2	2	3	1	4	3	2	2	3	1	2	3	4	2	1	1	3	5	2	1	1	3	1	4	4	1
2	33	4	2	8	1	3	2	1	2	4	3	3	3	4	3	2	3	1	1	1	1	1	1	1	2	2	1	3	1	2	1	3	2	1	2	1	2	1	1	1	1	1	1	1	4	2	2	2	1
2	34	9	2	6	2	1	1	2	4	4	2	1	1	2	2	2	1	1	1	2	1	2	1	1	1	1	1	1	1	1	1	1	1	1	2	1	1	1	1	1	1	1	1	1	1	1	1	2	1
2	35	2	2	6	1	1	4	3	1	3	3	1	1	2	3	1	1	1	1	1	1	1	1	1	1	1	1	4	4	1	1	1	1	4	1	1	1	1	1	1	1	1	1	1	2	1	1	1	1
2	30	9	2	7	1	2	1	1	1	1	3	2	1	1	1	1	1	1	1	1	1	2	2	2	2	1	1	1	1	1	2	1	2	1	2	2	1	1	1	1	1	1	1	1	1	1	2	1	1
2	34	5	2	4	1	1	1	4	3	3	2	1	1	2	4	1	3	1	1	1	1	1	1	3	1	2	1	4	3	2	1	4	1	1	1	1	1	1	1	2	2	2	1	1	2	1	1	2	2
2	30	6	2	8	1	1	1	4	3	2	2	2	1	1	4	1	2	1	1	2	1	3	1	1	3	1	1	3	1	4	1	4	1	1	1	1	1	1	1	1	4	2	1	1	1	1	1	1	1
2	35	9	2	5	2	5	5	5	5	5	5	5	5	5	5	4	5	3	3	1	5	4	2	5	5	5	1	5	5	2	5	5	5	5	5	5	5	5	5	5	4	5	1	5	5	4	5	5	5
2	35	9	1	6	2	3	2	2	4	5	4	3	4	3	2	4	4	1	2	1	1	2	1	3	1	4	1	3	1	4	2	4	4	3	2	1	4	1	1	2	2	4	1	1	4	1	1	1	1
2	32	8	2	8	1	1	3	4	1	2	3	1	2	3	4	2	2	1	1	1	1	1	2	3	1	3	1	3	2	1	1	4	1	2	3	1	1	1	1	1	1	2	1	1	3	2	2	4	2
2	34	2	2	7	1	2	1	4	1	5	2	1	1	1	4	2	2	1	2	1	1	2	2	1	1	1	1	4	2	1	1	4	2	4	1	1	2	1	2	1	1	2	1	1	2	1	2	2	2
2	34	4	1	8	1	2	1	3	4	4	4	1	2	3	3	3	3	1	2	3	1	3	3	1	1	2	1	2	2	4	2	3	1	1	2	1	2	1	1	2	2	3	1	1	2	1	2	2	3
2	31	4	2	5	1	2	1	3	1	2	4	1	1	1	3	4	2	1	1	1	1	2	1	1	1	2	1	2	2	1	2	3	1	2	2	1	1	1	1	1	2	2	1	1	2	1	1	2	2
2	33	2	2	3	2	4	3	2	2	4	3	1	3	2	3	4	4	1	1	3	2	4	3	1	2	2	1	2	3	2	2	2	2	3	3	2	1	1	3	1	2	2	1	1	2	2	1	2	2
2	34	6	2	5	1	1	1	4	4	4	4	1	3	2	4	2	2	1	1	1	1	3	1	1	1	1	1	4	3	1	2	4	1	2	1	1	1	1	1	2	1	1	1	1	1	1	1	3	2
2	34	3	1	7	2	2	2	1	1	4	2	2	2	1	2	1	2	1	2	2	2	1	2	1	1	2	1	1	2	1	2	2	1	2	2	2	2	2	1	1	2	2	1	1	2	1	2	1	2
2	32	9	1	4	1	1	3	1	2	2	2	2	3	3	4	2	3	1	2	1	3	2	1	2	1	3	1	2	2	2	2	2	2	2	2	2	3	1	2	1	2	2	2	2	2	1	2	2	2
2	32	3	1	6	1	1	1	4	1	3	4	1	1	1	3	1	1	1	1	1	1	1	1	1	1	1	1	1	1	1	1	1	1	1	1	1	1	1	1	1	1	1	1	1	1	1	1	1	1
2	30	5	2	4	1	1	2	3	2	2	1	1	1	1	3	1	1	1	1	1	1	1	1	1	1	1	1	2	1	1	1	4	1	1	1	1	1	1	1	1	1	1	1	1	1	1	1	1	1
2	32	9	1	8	2	1	4	1	4	5	4	2	4	4	1	5	4	4	3	1	3	4	1	4	3	4	1	1	4	2	1	1	3	1	5	4	4	4	3	4	4	4	2	1	5	4	5	4	4
2	33	3	2	7	1	1	1	3	1	2	1	1	2	2	2	1	2	1	1	1	1	2	1	2	2	2	1	4	1	1	1	4	1	1	2	2	1	1	1	1	1	2	1	1	2	1	2	2	1
2	32	7	1	7	1	2	1	3	4	2	2	1	2	1	3	1	2	1	2	2	1	1	2	1	1	3	1	2	2	1	2	3	2	3	2	2	1	2	1	1	1	2	1	1	2	2	2	4	1
2	35	4	1	6	1	1	2	3	4	4	2	3	3	3	2	2	2	3	3	2	2	2	3	2	2	2	1	3	2	1	1	3	3	3	2	3	3	3	2	3	1	2	1	1	3	2	2	3	4
2	35	6	1	5	1	2	2	3	4	5	3	1	2	2	2	3	3	1	1	3	1	2	3	2	1	2	1	2	1	2	2	2	4	1	4	4	3	1	1	1	4	3	1	1	2	1	1	2	1
2	31	9	2	8	1	2	2	3	5	4	5	1	4	3	3	5	3	2	2	1	2	5	4	2	1	2	1	3	4	5	1	2	3	1	4	3	4	1	2	3	4	2	1	1	4	2	3	4	1
2	33	2	2	7	1	1	2	3	5	4	4	4	2	2	3	4	3	1	1	1	2	3	2	3	1	2	1	4	2	3	1	3	1	1	2	1	3	1	1	1	4	2	1	1	2	1	1	2	1
2	30	3	1	5	1	1	2	4	3	3	3	1	3	2	3	1	2	1	1	3	1	1	1	4	1	2	1	3	3	1	1	2	2	3	4	4	4	1	1	1	2	2	1	1	2	2	1	4	1
2	33	8	1	6	1	3	2	3	4	3	4	2	4	3	4	5	2	1	1	2	2	3	3	2	4	3	1	5	3	3	2	4	1	1	2	2	3	3	4	2	3	2	1	2	3	2	3	1	2
2	30	3	2	6	2	1	2	3	2	4	3	1	2	1	3	3	2	1	1	1	1	4	1	2	1	1	1	3	2	2	1	2	1	2	2	1	1	1	1	1	2	1	1	1	2	1	1	2	2
2	32	3	1	7	1	1	3	4	1	4	1	1	2	3	4	2	2	1	2	2	1	2	1	2	3	4	1	3	2	1	1	4	1	2	1	1	1	1	3	1	1	2	1	1	2	1	1	2	2
2	34	3	2	7	1	1	1	3	1	2	2	2	1	1	2	1	2	1	1	1	1	1	1	1	1	1	1	1	1	1	1	1	1	1	1	1	1	1	1	1	1	1	1	1	1	1	1	1	1
2	33	9	2	8	1	1	1	3	1	3	3	1	1	2	3	1	2	1	2	2	1	1	2	3	1	1	1	2	1	1	1	3	1	2	2	1	1	1	1	1	1	1	1	1	1	1	1	1	1
2	31	9	2	6	1	3	2	2	1	4	4	3	2	3	2	3	2	1	2	1	1	2	1	1	1	1	1	2	2	2	3	3	4	2	4	2	3	1	2	1	2	3	1	1	3	1	2	4	3
2	35	5	1	6	1	2	1	4	2	3	1	1	1	1	4	2	1	1	1	1	1	1	1	1	1	1	1	3	1	1	2	3	1	1	2	1	1	1	1	1	1	1	1	1	1	2	1	1	1
2	33	4	2	6	1	2	2	2	5	4	5	2	2	3	4	4	3	1	1	1	4	4	1	2	3	4	1	4	3	4	3	4	2	1	3	3	2	1	1	2	4	3	1	4	3	2	2	3	3
2	31	2	1	7	1	1	4	3	3	2	1	3	1	2	4	2	2	1	1	1	1	1	1	3	1	2	1	2	3	1	1	4	2	3	1	1	2	1	2	1	1	2	1	1	2	1	2	2	1
2	35	3	2	5	2	1	1	5	1	1	1	1	1	1	4	1	1	1	1	1	1	1	1	2	1	1	1	1	1	1	1	3	1	1	2	1	2	1	2	1	1	1	1	1	1	1	1	2	1
2	30	9	1	8	1	1	1	5	3	3	4	1	1	2	4	1	3	1	1	1	1	2	2	1	2	1	1	4	2	1	1	4	2	4	2	2	1	1	1	1	1	2	1	1	2	1	1	4	1
2	35	8	2	7	1	1	2	4	1	4	4	1	2	3	4	1	3	1	1	1	1	2	1	3	1	2	1	4	4	3	1	5	1	2	2	1	1	1	1	1	2	2	1	1	2	1	1	1	2
2	30	5	2	7	1	1	2	4	2	2	2	1	1	2	4	2	2	1	1	2	3	1	2	3	2	2	1	4	3	1	1	3	1	2	2	2	1	1	1	2	1	2	1	1	2	2	1	2	2
2	33	4	2	8	2	2	3	3	2	1	2	1	1	1	3	1	3	3	2	2	3	1	3	2	1	2	3	3	3	2	3	4	2	2	1	3	2	1	2	1	2	1	1	1	1	2	2	2	3
2	34	1	2	5	2	2	3	3	4	3	4	1	2	2	3	2	3	1	2	1	2	2	1	1	1	1	1	4	1	2	2	3	1	1	3	1	2	1	2	1	2	1	1	1	1	1	1	1	1
2	32	9	1	7	1	2	2	4	2	4	3	1	2	2	3	2	1	1	2	1	1	3	2	2	1	4	1	2	1	2	1	3	2	1	2	2	2	2	1	2	3	2	1	1	3	1	1	3	1
2	34	8	2	8	1	1	2	4	1	3	1	2	1	1	5	2	1	2	1	1	2	1	1	2	1	1	1	4	2	1	1	4	2	1	1	1	1	1	1	1	1	1	1	1	1	1	1	1	1
2	32	4	1	8	1	1	3	3	2	2	3	1	1	2	4	1	2	1	1	2	1	1	1	1	2	2	1	4	1	1	1	3	1	1	2	1	2	1	1	1	1	1	1	1	2	1	1	2	1
2	31	1	2	7	1	1	2	3	1	4	4	4	1	4	3	2	2	1	2	1	2	1	1	2	2	2	1	2	1	1	1	4	2	1	2	2	2	2	2	2	1	2	1	1	4	2	1	1	2
2	34	3	2	3	2	1	4	3	5	5	4	5	5	3	2	5	4	1	3	2	1	4	4	2	1	4	1	2	1	4	1	3	4	1	4	5	3	1	4	1	4	3	1	1	4	1	4	2	2
2	32	8	1	8	1	2	3	2	1	4	2	1	4	3	2	1	3	1	2	1	1	2	1	2	1	1	1	2	1	1	2	2	3	2	1	1	2	1	2	1	1	2	1	1	4	1	2	1	1
2	32	8	2	7	1	1	1	3	3	4	3	1	1	1	3	4	4	1	1	1	1	4	1	1	3	1	1	3	2	3	3	2	1	1	2	1	1	1	1	1	2	1	1	1	1	1	1	1	1
2	32	1	2	6	1	2	2	4	3	3	2	1	1	1	4	2	2	1	1	1	1	2	1	1	1	1	1	4	1	1	1	4	1	2	2	1	1	1	1	1	1	1	1	1	1	1	1	1	1
2	31	1	1	7	1	3	2	3	4	4	5	3	2	2	3	2	3	2	4	5	4	4	5	3	3	4	1	3	4	5	4	4	2	2	1	3	3	3	2	4	2	5	3	5	4	2	2	1	4
2	30	2	1	6	2	1	1	1	2	2	2	1	2	3	3	3	1	1	1	1	1	2	1	1	1	1	1	1	1	1	1	3	1	1	1	1	1	1	1	1	2	1	1	1	2	1	1	1	1
2	34	4	2	7	2	2	2	2	2	3	4	1	1	2	3	1	2	1	2	1	3	1	2	3	2	2	1	2	3	3	2	2	1	3	4	2	2	1	4	3	2	2	1	1	2	2	2	2	2
2	34	3	1	8	1	1	1	2	1	3	4	1	3	2	1	1	4	1	1	1	3	1	1	2	1	4	1	1	2	1	1	3	2	1	2	1	2	1	1	3	1	4	1	1	4	2	3	5	2
2	31	9	1	9	1	1	2	3	2	2	2	2	3	4	3	3	2	1	2	2	1	2	2	2	2	2	1	3	2	2	1	3	1	1	2	2	1	1	1	1	1	1	1	1	2	1	2	1	1
2	31	2	1	4	1	1	3	3	4	4	4	4	4	4	2	2	1	1	2	2	1	1	2	1	2	2	1	1	2	1	1	2	1	2	3	2	1	1	2	1	1	1	1	1	1	1	2	3	1
2	34	4	2	7	1	1	4	1	5	3	4	1	2	4	3	1	2	1	1	1	3	3	3	4	1	1	1	2	2	1	1	3	1	1	4	1	2	1	1	1	4	1	1	2	1	1	1	2	2
2	33	1	2	8	2	4	3	3	2	4	4	3	3	4	4	2	4	1	2	1	4	2	2	2	2	3	1	2	2	2	3	1	3	3	2	3	4	1	2	3	3	3	3	1	4	1	1	4	3
2	34	3	2	5	1	1	2	3	2	2	2	1	1	2	2	1	2	1	2	1	1	3	1	1	2	2	1	2	3	2	1	2	1	1	2	2	1	1	1	1	2	3	1	1	2	1	2	1	3
2	30	2	1	7	1	1	5	3	4	4	2	4	3	1	3	3	4	1	1	1	2	3	4	5	1	2	1	2	5	5	1	3	4	1	5	3	3	1	1	1	5	4	1	1	1	1	5	1	1
2	32	5	2	3	2	5	5	3	5	5	5	5	5	4	4	4	5	1	4	3	3	5	3	1	5	5	1	1	1	5	1	1	2	1	3	3	5	3	3	4	5	5	1	3	4	1	3	3	4
2	35	9	1	7	1	2	1	2	2	2	1	4	2	4	3	1	1	1	1	2	1	1	1	1	1	1	1	1	1	2	1	3	1	2	3	1	1	1	1	1	1	1	1	1	1	1	1	1	2
2	31	9	2	3	2	1	2	4	4	4	3	2	1	1	3	3	2	1	1	1	1	4	1	2	4	1	1	2	1	3	2	4	1	4	3	1	1	1	1	1	4	2	1	1	2	1	1	4	2
2	35	6	1	3	1	1	2	3	2	4	4	1	3	3	2	2	4	1	1	4	1	2	2	3	4	2	1	3	4	2	3	3	1	4	3	2	2	1	1	1	2	3	1	1	3	2	3	4	4
2	30	1	2	4	2	1	1	5	4	4	3	2	1	2	4	2	2	1	1	2	1	2	3	1	2	2	1	4	3	5	3	5	4	2	1	1	1	1	3	3	4	2	1	2	2	1	2	1	1
2	35	1	1	3	1	1	2	4	5	5	5	3	3	4	4	1	2	1	2	2	3	2	3	5	2	2	1	2	1	4	1	3	2	2	2	2	2	1	1	2	3	2	1	2	2	2	2	4	1
2	35	3	1	3	1	1	1	4	2	3	4	4	3	1	1	3	4	1	1	1	3	3	1	3	1	3	1	4	4	3	2	3	1	4	2	1	1	1	1	1	1	2	1	1	1	1	1	2	1
2	44	6	2	7	1	1	2	2	1	2	1	1	2	1	2	1	2	1	1	1	1	1	1	1	1	1	1	1	1	1	1	1	1	1	1	1	1	1	1	1	1	1	1	1	1	1	1	1	1
2	42	2	4	3	2	3	3	3	4	4	4	4	4	3	3	3	3	1	3	3	3	4	3	3	3	2	1	2	2	3	3	3	2	3	4	3	4	1	2	1	3	3	1	2	2	1	2	2	2
2	38	3	2	7	2	1	1	4	3	1	3	1	1	3	3	2	1	1	1	1	1	4	2	3	1	3	1	2	2	4	3	2	2	2	4	2	1	1	2	1	2	1	1	1	2	1	2	4	1
2	44	2	2	4	2	1	1	4	1	3	2	1	1	2	4	2	3	1	1	2	2	2	1	5	2	3	1	2	5	1	1	3	1	1	2	1	1	1	1	2	2	2	1	1	2	1	1	3	4
2	41	9	2	4	1	1	1	4	2	3	3	1	1	1	4	1	1	1	1	1	2	2	2	2	2	1	1	4	2	3	1	3	1	2	2	1	1	1	1	1	1	1	1	1	1	1	1	2	1
2	38	6	2	4	1	1	1	4	2	2	2	1	1	2	3	1	1	1	1	1	1	1	1	2	1	1	1	2	1	1	1	3	1	3	4	1	1	1	1	1	1	1	1	1	1	1	1	4	1
2	37	4	2	6	1	1	2	2	2	3	4	2	2	3	3	2	2	1	2	4	2	2	4	3	3	2	1	1	1	2	1	1	2	2	5	2	2	1	4	2	2	2	1	2	4	1	3	2	2
2	40	3	2	5	1	1	2	3	3	3	2	1	2	3	3	2	2	1	1	1	1	2	1	1	1	2	1	2	1	2	1	2	1	1	2	2	1	1	1	2	2	2	1	1	2	1	1	2	2
2	36	3	2	7	2	1	2	2	1	4	4	1	2	2	2	2	1	1	1	1	1	1	1	1	1	1	1	4	1	1	1	2	1	1	1	1	1	1	1	1	1	1	1	1	1	1	1	1	1
2	38	1	2	8	1	1	1	4	3	4	3	1	1	1	4	3	2	1	1	1	1	4	2	1	1	1	1	4	3	4	1	4	1	1	1	1	2	1	1	1	2	1	1	1	2	1	2	1	2
2	39	2	2	3	2	1	2	2	3	2	3	3	3	2	4	4	3	1	3	2	2	2	2	4	3	3	1	3	3	2	1	3	2	2	3	2	1	1	2	1	2	2	1	1	2	1	2	2	2
2	37	3	2	6	1	2	2	3	2	3	4	1	2	3	2	2	4	2	2	2	2	3	3	3	2	3	1	2	3	2	2	3	2	2	2	3	3	2	2	3	2	3	1	1	3	2	2	2	4
2	38	3	2	8	1	1	1	2	1	2	1	1	1	1	2	1	3	1	1	1	1	1	2	1	1	2	1	1	2	1	1	2	1	1	1	2	1	1	1	1	1	1	1	1	1	2	1	1	1
2	44	3	2	8	1	1	1	3	1	2	1	1	1	1	4	1	1	1	1	1	1	1	1	1	1	2	1	4	2	1	1	4	1	1	2	2	1	1	1	1	2	2	1	1	2	1	1	1	1
2	36	6	2	7	1	2	1	3	1	2	2	1	2	1	5	1	1	1	1	1	1	1	1	1	1	1	1	3	2	1	2	3	1	3	1	1	1	1	1	1	1	1	1	1	1	1	1	2	1
2	42	9	2	6	2	1	1	5	1	2	1	1	1	1	4	1	1	1	1	2	1	1	1	1	2	1	1	4	1	1	1	5	1	1	1	1	2	1	1	1	1	1	1	1	1	1	1	1	1
2	44	1	2	8	1	2	3	2	3	2	2	1	1	1	3	2	1	1	1	1	1	2	1	1	1	1	1	3	1	1	2	2	1	1	1	1	1	1	1	1	2	1	1	1	1	1	1	1	1
2	39	3	2	8	1	2	2	3	2	4	4	4	1	3	2	2	4	1	2	1	1	2	1	1	2	2	1	4	1	3	2	4	3	1	1	1	2	1	1	2	1	2	1	1	1	1	1	1	2
2	42	3	2	5	1	1	3	4	1	2	1	1	1	3	4	2	2	1	1	1	1	2	1	2	1	2	1	3	2	2	1	4	1	1	2	2	1	1	1	1	1	1	1	1	2	1	1	1	2
2	39	2	2	8	1	1	3	3	4	4	4	4	4	3	1	4	4	1	2	3	3	4	4	3	4	4	1	1	4	4	3	2	4	1	3	4	4	1	3	4	4	4	1	1	3	1	2	3	4
2	42	3	2	7	2	1	2	4	2	2	1	1	2	2	4	1	2	1	1	1	2	1	1	1	1	2	1	4	1	1	1	4	1	2	1	2	1	1	1	2	1	2	1	1	2	1	2	1	2
2	44	9	2	7	1	1	1	4	1	2	4	2	2	1	3	2	3	1	1	2	2	2	1	2	1	2	1	3	2	2	1	3	1	3	3	2	2	1	1	1	2	2	1	1	3	1	1	3	1
2	41	4	1	7	1	1	2	3	1	4	1	1	1	1	4	1	1	1	1	2	1	1	1	3	2	1	1	4	3	1	3	4	1	4	2	1	2	1	1	1	1	1	1	1	1	1	1	1	1
2	43	2	2	5	1	1	2	1	4	2	3	2	2	1	4	4	4	1	3	1	2	4	1	2	1	2	1	3	2	4	1	2	2	1	2	3	2	1	1	5	4	4	1	1	4	1	2	1	2
2	40	4	1	7	1	2	1	2	2	4	2	1	2	2	2	1	1	1	1	1	1	2	1	1	1	2	1	1	1	2	2	3	1	1	2	2	2	1	1	1	2	1	1	1	2	1	1	1	1
2	38	4	2	6	1	2	2	4	3	4	4	1	3	5	2	3	2	1	1	1	2	3	1	3	1	3	1	2	4	3	2	2	2	1	3	2	3	1	1	2	3	2	1	1	4	1	1	2	3
2	37	3	2	6	2	1	3	2	3	3	4	2	4	3	2	1	3	2	2	2	1	3	2	5	3	3	1	1	5	2	1	3	1	3	4	2	1	2	1	1	1	5	1	1	5	3	2	2	1
2	37	5	2	7	1	1	2	3	3	5	4	2	3	3	3	2	4	2	1	2	2	2	3	4	1	3	1	3	4	2	1	3	1	1	1	2	4	1	1	1	1	3	1	1	4	1	1	1	1
2	42	8	1	7	1	1	1	5	2	1	1	2	1	1	5	1	1	1	1	1	1	1	1	1	1	1	1	4	2	2	1	5	1	1	1	1	1	1	1	1	1	1	1	1	1	1	1	1	1
2	43	3	4	4	1	1	4	3	1	4	2	1	1	4	4	1	2	1	1	1	1	3	1	1	1	1	1	4	1	1	1	4	2	1	2	1	1	1	1	1	1	1	1	1	1	1	1	1	2
2	41	3	2	7	1	1	2	4	1	3	2	2	2	3	3	1	2	1	2	1	1	1	2	2	3	2	1	4	1	1	1	3	2	2	2	2	2	1	2	1	1	1	1	1	2	1	2	1	1
2	41	5	1	8	1	2	2	3	1	2	5	2	2	4	1	2	2	1	1	1	2	1	3	2	1	4	1	1	4	1	2	1	2	3	5	2	2	1	1	2	1	2	1	2	3	1	1	5	3
2	37	9	1	7	1	1	1	3	1	1	3	1	1	1	3	1	1	1	1	1	1	1	1	1	1	1	1	1	1	1	1	2	1	1	2	4	1	1	1	1	2	1	1	1	1	1	1	2	1
2	43	3	2	4	2	1	2	3	3	3	1	1	1	1	3	2	1	1	1	1	1	2	2	1	1	1	1	1	2	3	1	3	1	1	3	1	1	1	1	1	2	1	1	1	1	1	1	1	1
2	38	2	2	6	1	2	2	2	4	5	5	5	4	4	3	2	3	1	1	2	3	4	1	2	3	1	1	3	3	2	3	2	1	1	2	1	2	1	1	1	2	2	1	1	3	2	1	2	2
2	40	2	2	7	1	2	3	4	3	2	1	1	1	1	4	2	1	1	1	1	1	2	1	1	1	1	1	4	1	1	2	4	1	2	1	1	1	1	1	1	3	1	1	1	1	1	1	2	1
2	38	4	2	5	2	1	1	3	1	2	2	1	1	2	3	2	2	1	1	1	1	1	1	1	1	1	1	1	2	1	2	2	1	2	2	1	1	1	1	1	1	1	1	1	1	1	1	2	2
2	38	3	4	8	1	1	1	3	1	1	3	1	1	2	4	1	1	1	1	1	1	1	1	2	1	2	1	4	2	1	1	3	1	1	4	1	1	1	1	1	1	1	1	1	2	1	1	2	1
2	41	9	2	5	1	2	3	2	4	4	4	1	4	4	3	4	4	1	1	1	1	1	1	1	2	1	1	4	2	1	1	2	1	1	2	3	1	1	1	1	2	2	1	1	2	1	1	2	2
2	42	8	2	5	1	4	1	5	4	2	2	1	1	1	4	5	4	1	3	2	2	4	2	1	2	1	1	5	2	4	2	5	2	1	1	1	1	1	2	1	2	1	1	1	1	1	1	1	2
2	39	1	1	5	1	3	2	3	4	3	3	1	2	2	2	4	3	1	2	2	2	4	2	1	2	2	1	2	3	2	3	3	2	1	2	2	1	1	1	2	4	4	1	1	2	2	2	2	2
2	42	4	2	6	1	2	2	2	4	3	5	2	2	3	4	2	3	1	1	2	2	3	2	3	2	2	1	4	2	2	1	2	1	2	3	2	1	1	1	1	2	1	1	2	3	1	1	1	2
2	37	3	2	7	2	2	3	3	4	4	4	1	3	2	2	4	3	1	4	1	1	4	1	1	1	3	1	1	1	3	3	2	4	1	2	2	1	1	3	3	4	3	1	1	3	1	3	1	1
2	37	4	2	7	1	1	1	4	3	4	2	1	1	1	2	2	2	1	1	1	1	1	1	1	1	1	1	4	4	1	1	3	1	1	1	1	2	1	1	1	1	1	1	1	1	1	1	1	1
2	37	3	1	6	1	1	3	3	2	4	3	3	2	1	4	3	3	1	2	3	2	2	4	3	3	2	1	2	3	3	2	3	1	1	2	2	2	1	2	2	2	3	1	2	2	2	3	2	2
2	42	5	2	5	1	3	3	4	4	2	4	1	2	2	3	2	3	1	1	2	2	2	2	2	3	2	1	2	4	2	2	2	2	1	2	2	2	1	1	1	2	2	1	1	2	2	2	2	2
2	41	7	1	7	1	3	2	3	4	4	3	2	3	3	4	4	1	1	3	1	1	4	1	4	2	2	1	2	3	2	4	3	4	1	3	1	3	1	3	1	5	2	1	1	4	2	4	4	3
2	41	5	1	1	2	3	3	1	3	2	3	1	4	1	3	3	2	2	2	1	1	3	1	1	1	2	1	1	3	3	3	4	4	3	2	1	1	4	1	1	3	1	1	1	3	1	1	1	2
2	43	1	2	6	1	1	1	4	2	3	4	1	1	1	4	1	1	1	1	1	1	3	1	1	2	1	1	4	1	4	1	2	1	1	1	3	1	1	1	1	3	2	1	3	3	1	1	1	1
2	36	5	2	3	2	3	1	4	2	2	3	1	1	1	3	3	4	1	1	1	1	1	1	1	1	1	1	2	1	2	1	3	1	1	3	1	1	1	1	1	1	1	1	1	1	1	1	1	1
2	39	6	2	5	2	1	1	3	3	4	4	3	2	2	4	2	3	1	1	2	1	2	2	1	2	1	1	4	2	1	1	4	1	2	2	1	1	1	1	1	1	1	1	1	1	1	1	2	1
2	38	3	2	3	1	4	3	4	3	4	3	4	4	2	4	2	1	1	2	1	2	2	1	1	1	1	1	3	2	2	2	3	1	2	1	1	1	1	1	1	2	1	1	1	1	1	1	2	1
2	37	1	4	5	1	1	1	1	1	2	2	1	1	1	2	1	2	1	1	1	1	2	1	1	1	1	1	2	1	1	1	2	1	2	1	1	1	1	1	1	1	2	1	1	2	1	1	2	2
2	36	5	1	6	1	2	4	1	4	5	5	1	3	2	1	3	4	1	1	1	2	4	1	1	1	1	1	3	3	1	1	4	1	1	3	1	1	1	1	1	2	1	1	1	2	2	1	1	1
2	42	2	2	5	1	1	1	4	1	1	1	1	1	1	4	1	1	1	1	1	1	1	1	1	1	1	1	3	1	1	1	3	1	2	1	1	1	1	1	1	1	1	1	1	1	1	1	1	1
2	42	8	2	6	2	1	4	1	4	4	5	5	3	3	3	3	3	1	3	1	5	5	2	5	5	5	1	1	4	4	1	1	2	1	5	4	4	1	2	3	3	4	1	5	5	1	5	4	3
2	42	4	1	7	1	1	2	4	1	2	2	1	2	1	4	1	2	1	1	2	1	1	3	1	1	2	1	4	2	1	1	4	2	4	3	2	2	1	2	2	1	1	1	1	1	2	1	1	2
2	38	2	2	7	1	1	1	3	1	4	4	1	1	1	3	1	2	1	2	3	1	1	1	1	1	1	1	3	1	1	1	3	1	2	1	1	2	1	1	1	1	1	1	1	1	1	1	1	1
2	42	3	2	7	1	1	2	4	4	4	5	1	1	2	5	2	2	1	1	1	1	2	1	1	1	2	1	3	2	2	1	4	1	1	1	1	1	1	1	1	1	1	1	1	1	1	1	1	2
2	38	8	2	4	1	2	4	1	4	4	4	4	5	5	3	4	4	5	4	4	4	4	4	4	4	4	1	3	3	3	3	3	2	4	4	3	3	3	3	3	3	4	1	2	4	3	4	4	4
2	40	1	2	7	1	1	1	3	2	3	2	1	1	2	3	1	3	1	1	1	1	2	1	1	1	1	1	3	2	1	1	4	1	3	1	1	1	1	1	1	1	2	1	1	2	1	1	1	2
2	38	6	2	5	2	2	5	4	4	5	5	1	3	3	3	4	4	1	3	1	4	3	1	1	1	1	1	4	3	1	4	2	3	4	4	1	2	1	1	1	5	4	1	1	1	1	1	4	3
2	39	9	2	7	2	1	1	3	3	1	1	1	1	1	4	1	1	1	1	1	1	3	2	1	3	2	1	3	1	3	1	4	1	1	1	1	1	1	1	1	2	1	1	1	2	1	1	1	1
2	44	3	4	5	1	4	3	1	5	5	5	2	3	3	4	4	2	2	1	3	3	4	3	1	2	4	1	2	2	3	4	4	1	1	2	3	3	3	1	1	4	2	1	2	2	1	1	3	2
2	36	9	2	7	1	1	1	3	1	1	2	1	1	1	3	1	2	1	1	1	1	1	1	1	1	2	1	2	2	1	1	2	1	1	1	1	1	1	1	1	1	2	1	1	1	1	1	2	2
2	44	5	2	7	1	1	2	3	2	2	3	2	2	2	2	2	2	1	1	2	2	2	2	2	2	2	1	4	2	1	1	3	2	1	2	2	1	1	1	1	1	2	1	2	2	1	1	2	1
2	36	5	1	3	1	3	3	2	2	3	2	1	3	3	4	3	4	1	1	2	2	3	3	3	4	3	1	3	2	3	2	3	4	3	2	3	1	1	3	1	1	3	1	3	4	3	3	2	1
2	41	9	2	3	1	1	1	3	1	3	2	1	3	2	3	1	3	1	1	2	1	2	1	1	1	3	1	3	3	2	1	3	2	2	1	2	2	1	1	1	1	1	1	1	1	1	2	1	1
2	43	2	4	6	2	1	2	4	1	1	2	1	1	1	4	1	1	1	1	1	1	1	1	1	1	1	1	4	1	1	1	3	1	2	2	1	1	1	1	1	2	1	1	1	2	1	1	2	1
2	37	4	2	4	1	2	2	4	4	3	4	1	1	1	4	2	3	1	1	1	1	2	1	1	1	1	1	4	3	2	1	1	1	2	2	1	2	1	1	2	1	2	1	1	2	1	2	2	2
2	44	6	2	7	1	3	2	2	4	4	3	1	2	4	1	2	3	1	1	2	1	1	2	1	4	2	1	2	1	2	4	2	2	1	2	1	2	1	2	1	2	2	1	1	3	2	1	1	2
2	43	8	4	8	1	1	4	3	1	4	2	1	2	2	2	1	1	1	1	3	2	1	4	5	4	2	1	1	5	3	1	1	2	1	1	2	4	2	1	1	2	1	1	1	3	1	1	1	2
2	39	2	2	5	1	1	1	3	1	2	2	1	1	1	4	1	2	1	1	1	1	1	1	1	3	1	1	4	3	1	2	4	1	1	1	1	2	1	1	1	1	1	1	1	1	1	1	1	1
2	39	1	1	3	2	2	1	1	1	3	2	1	2	2	2	1	3	1	1	4	2	1	1	1	1	1	1	2	2	1	2	2	1	1	1	1	2	1	1	1	1	1	1	1	2	3	1	1	2
2	41	6	1	4	1	1	1	3	1	3	2	2	2	3	2	2	4	1	3	1	3	3	4	4	2	4	1	3	4	1	1	3	5	4	2	3	2	2	5	3	2	2	1	1	4	3	4	1	5
2	37	1	2	4	1	1	1	4	3	3	3	1	2	2	4	1	3	1	1	2	1	2	2	2	1	2	1	3	2	2	2	4	1	1	2	1	1	1	1	1	2	2	1	1	2	1	1	1	2
2	43	9	1	4	1	2	2	2	1	2	2	1	1	2	2	4	2	1	1	2	3	2	1	2	1	1	1	1	2	1	2	2	1	1	2	1	1	1	1	1	2	2	1	1	2	1	1	3	1
2	42	9	4	7	1	1	1	2	2	4	4	2	3	3	2	3	4	1	2	2	3	2	1	1	2	2	1	2	2	1	1	2	3	2	4	2	2	2	2	4	1	4	1	1	3	2	3	1	2
2	36	5	2	5	1	1	2	2	1	4	2	3	3	2	3	1	2	1	2	1	2	3	2	2	4	1	1	3	1	2	1	4	1	2	2	1	2	1	1	1	2	2	1	1	2	1	1	1	2
2	44	4	1	6	2	1	1	3	2	2	2	1	1	1	3	2	1	1	1	1	1	2	2	2	1	3	1	3	2	4	2	4	2	1	2	1	1	1	2	1	2	1	1	1	2	1	1	1	2
2	42	5	2	6	2	2	3	4	2	4	3	2	2	3	2	2	2	1	3	1	2	2	1	1	4	2	1	2	1	1	2	2	1	3	2	1	2	1	1	1	2	1	1	1	1	1	1	2	1
2	40	3	2	3	1	1	2	3	2	4	4	1	1	2	4	1	2	1	1	2	2	3	1	1	2	2	1	3	1	4	1	1	1	1	1	1	1	1	1	1	3	3	1	1	2	1	1	1	1
2	38	2	1	3	2	3	4	4	4	4	4	3	5	4	3	4	4	2	4	3	3	4	3	4	3	4	1	3	4	4	2	3	4	2	3	4	3	2	3	3	4	4	1	2	4	2	4	3	4
2	39	2	2	5	1	1	4	4	4	4	4	2	5	4	5	4	4	1	2	4	4	4	5	3	2	4	1	4	3	4	2	3	4	2	3	5	2	1	3	4	5	5	1	2	4	4	3	3	3
2	44	6	2	9	2	2	4	1	5	4	5	3	5	4	1	5	4	4	4	5	2	4	2	1	4	4	1	3	2	5	4	5	5	5	5	4	4	5	5	2	5	4	1	2	5	1	5	5	4
2	43	2	2	6	1	2	2	3	3	3	2	2	1	1	4	2	1	1	1	1	1	2	1	1	1	1	1	3	1	2	2	2	1	1	1	1	1	1	1	1	2	1	1	1	1	1	1	1	1
2	40	9	2	7	2	2	3	1	2	4	4	1	2	4	2	4	4	1	1	2	1	1	2	4	4	2	1	1	4	1	1	1	1	2	2	2	1	1	1	1	4	4	1	1	2	1	1	2	4
2	39	6	2	7	1	2	3	4	2	4	4	2	3	3	3	2	2	1	1	4	3	4	4	1	1	4	1	2	4	4	3	3	4	2	2	4	3	2	4	4	3	3	1	2	2	1	2	1	2
2	40	3	2	6	1	2	2	3	4	3	3	1	1	3	2	3	3	1	1	1	1	2	2	2	1	2	1	3	3	4	2	3	2	2	2	1	1	1	1	1	2	2	1	1	2	1	1	2	2
2	43	9	2	4	2	3	3	2	2	2	2	2	2	2	3	3	3	1	1	2	3	3	3	1	3	2	1	3	2	2	3	4	2	1	2	2	2	1	2	2	2	2	1	1	3	3	2	3	2
2	44	7	2	4	2	3	4	2	2	4	4	1	4	3	2	2	4	1	2	2	4	2	2	1	1	2	1	1	3	1	2	2	1	1	3	3	2	1	1	4	3	4	1	2	3	1	1	2	3
2	41	5	1	9	1	3	3	2	2	2	2	1	1	1	4	2	3	1	1	1	1	1	1	1	1	1	1	4	1	1	2	4	1	1	1	1	1	1	1	1	1	1	1	1	2	1	1	1	1
2	41	4	4	3	1	1	2	1	3	2	3	1	2	1	3	4	1	1	1	1	1	2	1	1	1	1	1	3	2	1	1	3	1	2	2	1	1	1	1	1	3	1	1	1	2	1	1	2	2
2	44	4	1	3	2	1	1	4	2	2	2	2	2	2	4	2	2	1	2	1	2	2	1	1	2	2	1	4	1	2	1	3	2	2	2	2	2	1	2	1	2	2	1	2	2	1	2	2	2
2	44	5	2	4	1	4	2	4	4	3	3	3	2	2	2	4	2	1	1	2	1	2	2	1	1	2	1	3	1	2	2	3	2	1	1	2	1	1	1	2	2	2	1	1	2	1	1	1	2
2	43	5	2	9	1	1	1	3	2	2	4	3	3	3	3	1	2	1	2	2	2	1	1	1	4	2	1	3	2	1	1	3	2	2	2	2	2	1	2	1	1	2	1	1	2	3	2	2	2
2	37	9	1	5	1	2	1	3	1	2	2	1	1	1	4	1	1	1	1	1	1	1	1	1	1	1	1	3	1	1	1	4	1	2	3	1	1	1	1	1	1	1	1	1	1	1	1	2	1
2	44	6	2	6	1	1	1	2	1	2	2	1	1	1	3	1	1	1	1	1	1	2	2	1	1	1	1	2	3	2	1	2	1	1	1	1	1	1	1	1	1	1	1	1	1	1	1	1	1
2	37	3	1	3	2	2	1	4	2	3	4	1	2	1	4	1	3	1	3	3	2	4	1	1	1	3	1	4	4	4	4	4	1	1	4	1	1	1	1	2	1	3	1	1	4	1	4	1	4
2	40	1	1	8	1	1	4	3	3	1	1	2	1	1	3	1	1	1	1	3	1	4	3	4	1	2	1	3	3	4	1	1	1	1	3	1	1	1	1	1	2	1	1	1	3	1	1	1	1
2	37	9	2	7	1	1	1	3	4	4	2	1	1	1	2	1	2	1	2	2	3	2	2	4	1	2	1	2	4	4	1	3	1	2	1	1	2	1	2	3	5	2	1	1	3	3	2	1	3
2	37	2	2	6	1	1	2	3	4	4	4	1	3	2	2	1	2	1	1	2	2	4	2	4	3	2	1	3	4	4	1	2	2	1	3	3	3	1	2	1	5	3	1	1	1	2	2	1	4
2	44	9	2	7	1	1	1	3	1	1	2	1	1	1	4	1	1	1	1	1	1	3	1	1	1	1	1	1	1	3	1	4	1	1	1	1	1	1	1	1	1	1	1	1	1	1	1	1	1
2	36	5	2	3	1	1	1	3	4	4	4	1	3	1	4	4	2	1	1	1	2	3	1	1	4	4	1	4	1	3	1	3	1	3	2	2	1	1	1	1	2	2	1	1	2	1	1	2	1
2	38	3	2	9	1	1	2	2	1	4	2	1	1	3	2	1	2	1	1	1	1	1	2	1	1	2	1	2	2	2	1	4	1	1	3	3	1	1	1	1	1	2	1	1	3	1	1	3	2
2	43	3	2	4	1	3	4	4	4	5	5	5	5	5	1	4	5	5	5	4	4	5	4	2	5	5	1	1	3	5	4	1	5	1	5	5	5	5	5	5	5	5	1	4	4	4	5	1	5
2	37	2	2	6	1	1	1	4	1	4	3	1	2	1	3	1	4	1	1	1	1	2	1	2	1	2	1	3	2	1	1	4	1	2	2	1	1	1	1	1	2	2	1	1	2	1	1	2	1
2	43	1	4	6	1	1	1	4	2	2	2	1	2	2	4	2	2	1	2	2	2	2	1	1	4	1	1	4	1	2	1	3	2	1	1	2	1	1	1	1	1	2	1	1	2	1	2	1	1
2	44	8	1	8	1	1	1	4	1	1	1	1	1	1	5	1	1	1	1	1	1	1	1	1	1	1	1	4	1	1	1	5	1	3	1	2	1	1	1	1	1	1	1	1	1	1	1	1	1
2	44	3	1	6	1	1	3	3	1	5	3	1	1	1	3	2	2	1	1	2	1	1	2	3	2	1	1	3	2	1	1	2	1	1	1	1	1	1	1	1	2	2	1	1	1	1	1	2	1
2	40	4	2	3	1	3	4	4	3	2	4	1	4	3	3	3	3	3	4	3	3	3	3	4	3	3	1	3	4	4	1	3	4	3	2	2	3	1	1	1	1	2	1	1	1	1	1	2	1
2	44	2	1	4	1	2	2	2	4	4	3	1	4	4	3	1	4	1	2	4	2	2	4	1	2	3	1	3	3	3	2	3	4	1	2	2	2	2	2	2	2	2	1	1	2	1	1	2	1
2	44	9	1	8	1	1	1	4	1	1	1	1	1	1	4	1	1	1	1	1	1	1	1	1	1	1	1	4	1	1	1	1	1	2	1	1	1	1	1	1	1	1	1	1	1	1	1	1	1
2	40	9	2	4	1	2	4	3	1	2	2	1	1	1	3	3	2	1	1	1	1	1	1	1	3	2	1	2	2	1	1	2	1	2	2	1	1	1	1	1	1	1	1	1	1	1	1	1	2
2	41	9	1	7	1	2	1	3	2	4	2	1	2	1	2	1	2	1	2	1	1	3	1	2	1	2	1	3	1	2	2	4	2	1	1	1	2	1	1	1	2	2	1	1	2	1	2	1	1
2	38	6	1	3	1	1	3	3	3	4	4	3	4	3	3	2	4	1	1	4	1	1	1	1	1	1	1	4	1	1	1	1	1	1	1	1	1	1	1	1	1	1	1	1	1	1	1	1	1
2	41	5	2	9	1	1	3	3	3	4	3	2	3	3	3	3	3	1	1	1	1	1	1	1	1	1	1	1	1	2	1	2	1	1	1	1	1	1	1	1	1	1	1	1	1	1	1	1	1
2	44	4	2	5	1	3	2	3	1	3	2	1	1	2	2	1	4	1	1	1	1	2	1	1	1	1	1	2	1	1	3	1	1	1	2	2	1	1	1	2	1	4	1	1	1	1	1	2	3
2	37	9	2	8	1	1	1	4	3	2	2	1	1	2	4	2	2	1	1	2	1	3	1	3	3	1	1	3	1	2	1	4	2	1	2	1	1	1	1	1	2	2	1	1	2	1	1	2	1
2	36	3	4	4	2	2	2	4	3	2	2	1	1	2	4	2	1	1	1	1	1	2	1	1	1	1	1	3	1	2	2	3	1	1	2	1	1	1	1	1	1	1	1	1	2	1	1	2	2
2	44	3	2	3	1	1	2	3	3	2	3	1	1	1	3	2	3	1	1	1	1	1	1	1	1	1	1	2	1	1	2	2	1	1	3	1	1	1	1	1	4	1	1	1	1	1	1	1	1
2	43	2	1	7	2	1	1	4	1	2	2	1	1	2	4	2	1	1	1	1	2	1	1	2	1	1	1	2	3	1	1	2	1	2	2	2	1	1	1	1	1	1	1	1	2	1	1	1	1
2	44	6	2	5	2	3	1	3	3	3	4	1	1	1	2	4	4	1	2	3	1	3	1	1	4	4	1	2	1	1	2	2	2	1	4	4	2	1	2	3	3	4	1	1	2	3	2	2	2
2	36	2	2	3	1	1	2	4	5	4	1	1	1	2	4	4	1	1	1	1	3	4	1	3	1	1	3	1	4	5	1	4	1	1	3	1	1	1	1	1	5	1	1	1	1	2	1	1	3
2	44	1	4	4	1	1	4	3	4	4	2	1	1	1	4	2	1	1	2	1	1	2	1	1	1	1	1	4	1	1	2	2	2	1	2	1	2	1	1	1	1	1	1	1	2	1	2	1	1
2	41	1	2	7	1	1	1	2	2	4	2	1	1	1	3	2	1	1	1	1	1	1	1	1	1	1	1	1	1	1	1	3	1	2	2	1	1	1	1	1	1	1	1	1	2	1	1	1	1
2	39	5	2	7	2	1	1	2	1	2	1	1	1	2	2	2	1	1	1	1	1	1	1	1	1	1	1	2	1	2	1	2	2	2	2	1	1	1	1	1	1	1	1	1	1	1	1	1	1
2	36	9	2	8	1	1	1	4	1	1	2	1	1	1	3	1	1	1	1	1	1	1	1	1	1	1	1	3	1	1	1	3	2	1	2	2	1	1	1	1	1	1	1	1	1	1	1	2	1
2	42	4	1	7	1	2	1	5	1	5	3	1	1	1	5	1	1	1	1	1	1	1	1	1	1	1	1	1	1	1	1	1	1	1	1	1	1	1	1	1	1	1	1	1	1	1	1	1	1
2	42	2	2	6	1	1	2	4	1	2	3	1	1	1	1	1	1	1	1	1	1	1	1	2	1	1	1	4	1	1	1	2	1	3	2	1	1	1	1	1	2	1	1	1	1	1	1	2	1
2	41	3	2	6	2	1	1	3	4	4	2	1	1	1	3	2	2	1	1	1	1	2	1	1	1	1	1	3	1	1	1	3	1	1	1	1	1	1	1	1	1	1	1	1	1	1	1	1	1
2	41	2	4	7	1	1	3	3	3	3	3	2	3	2	4	3	3	2	3	4	3	3	3	2	3	1	1	2	3	3	2	2	1	1	2	3	2	2	2	2	2	3	1	1	3	2	3	1	2
2	38	2	2	7	2	1	1	2	1	1	5	1	5	4	2	2	2	1	4	2	2	2	3	3	4	3	3	2	3	3	4	2	3	4	2	2	2	2	4	4	2	2	4	3	3	2	2	4	4
2	41	9	2	7	1	1	2	3	2	3	1	1	2	2	3	1	2	1	2	1	1	1	3	2	2	2	1	2	2	2	1	3	2	1	1	3	2	2	1	2	2	2	2	1	3	3	3	1	1
2	42	9	2	7	1	1	1	4	1	2	1	1	1	1	4	1	1	1	1	1	1	1	1	2	1	1	1	4	2	3	1	3	1	1	1	1	1	1	1	1	1	1	1	1	1	1	1	1	1
2	37	3	1	5	2	1	1	1	5	4	2	2	2	1	1	4	3	1	1	1	2	5	1	5	1	4	1	1	3	4	1	3	1	1	3	2	2	2	2	1	5	2	1	1	3	1	1	1	1
2	44	2	1	4	1	1	1	4	2	3	1	1	1	1	4	2	1	1	1	1	1	2	1	2	1	1	1	3	2	2	1	3	1	1	1	1	1	1	1	1	1	1	1	1	2	1	1	1	1
2	42	4	1	7	1	2	1	4	1	1	1	1	1	1	4	1	1	1	1	1	1	1	1	1	1	1	1	4	1	1	4	4	1	3	1	1	1	1	1	1	1	1	1	1	1	1	1	1	1
2	41	6	1	6	1	1	1	4	1	3	2	1	1	1	3	1	3	1	1	1	1	1	1	1	1	2	1	4	2	1	1	3	1	2	1	1	1	1	1	1	1	2	1	1	2	1	1	1	2
2	45	4	2	7	1	1	1	3	3	2	3	1	1	1	3	4	1	1	1	1	1	3	1	1	1	1	1	1	2	1	1	2	1	1	1	1	1	1	1	1	1	1	1	1	1	1	1	2	1
2	45	9	2	7	1	1	1	1	1	1	1	1	1	1	1	1	1	1	1	1	1	1	1	1	2	1	1	4	2	1	1	1	1	1	1	1	1	1	1	1	1	1	1	1	1	1	1	1	1
2	45	3	2	3	2	3	2	5	2	2	2	2	1	3	1	2	1	1	1	1	2	1	2	1	1	2	1	1	1	1	1	2	1	1	2	2	1	1	1	1	1	1	1	1	2	4	1	1	1
2	45	4	2	4	1	1	1	3	2	2	1	1	1	1	3	2	2	1	1	1	1	2	1	1	1	1	1	1	1	2	1	3	1	1	1	1	1	1	1	1	2	2	1	1	1	1	1	1	1
2	45	3	2	6	2	1	1	4	1	1	1	1	1	1	4	1	3	1	1	1	1	1	1	1	1	1	1	4	1	1	1	3	1	1	1	1	1	1	1	1	1	1	1	1	1	1	1	1	2
2	45	1	2	7	1	2	3	2	4	4	4	1	2	3	2	2	4	1	1	1	2	2	2	1	1	2	1	3	2	2	2	3	1	1	2	2	2	1	2	2	2	3	1	1	3	2	2	2	4
2	45	1	2	5	1	1	1	3	2	2	2	2	2	2	3	4	1	1	1	2	1	3	1	3	1	1	1	2	2	2	1	2	1	1	3	2	1	1	2	1	2	1	1	1	2	1	2	1	1
2	45	3	2	4	1	1	2	4	2	2	2	2	2	2	3	2	3	1	1	1	1	1	2	3	1	3	1	3	1	3	1	3	1	1	2	3	1	1	1	1	3	3	1	1	2	1	1	2	1
2	45	1	2	7	1	1	1	4	2	2	1	1	1	1	3	1	2	1	1	1	1	2	1	2	1	2	1	3	2	2	1	4	2	1	2	1	1	1	1	1	1	1	1	1	1	1	1	1	1
2	45	3	2	7	2	1	2	3	2	2	2	1	1	2	3	2	2	1	1	1	2	2	1	2	2	2	1	3	2	2	1	3	1	2	2	2	2	1	1	1	2	2	1	1	2	1	1	1	2
2	45	4	1	6	1	1	2	3	3	2	2	1	2	2	1	2	2	1	2	1	2	3	3	2	2	2	1	1	1	2	1	2	2	1	2	2	2	2	1	2	1	2	1	1	3	1	2	1	1
2	45	2	1	7	1	1	1	3	1	2	2	1	1	1	3	1	1	1	1	1	1	1	1	1	2	1	1	1	2	1	1	4	1	1	1	1	1	1	1	1	1	1	1	1	1	1	1	1	1
2	50	8	2	4	1	2	1	3	2	4	1	1	1	3	3	1	3	1	2	1	1	1	1	1	1	1	1	1	1	1	1	1	1	1	3	1	1	1	1	1	1	1	1	1	1	1	1	2	3
2	53	5	4	6	1	3	3	2	4	4	3	2	2	1	3	2	3	1	2	1	1	4	1	3	1	2	1	3	2	2	2	3	1	1	4	1	2	1	1	1	2	2	1	1	2	1	1	1	4
2	48	9	2	6	1	3	3	1	2	5	5	4	4	4	2	3	4	4	4	3	3	2	3	1	4	3	1	1	2	2	2	1	3	2	4	2	4	3	3	3	2	5	1	3	4	4	4	4	4
2	52	8	2	7	1	1	1	3	4	5	3	1	3	2	3	3	3	1	3	1	2	4	1	1	1	3	1	4	3	4	2	3	1	1	2	2	3	1	1	1	2	3	1	1	3	1	4	1	1
2	51	2	2	3	2	1	1	4	2	3	1	1	1	1	5	1	3	1	1	1	1	1	1	1	1	1	1	4	1	1	1	4	1	1	1	1	1	1	1	1	1	1	1	1	1	1	1	1	1
2	54	3	2	4	2	1	3	1	5	4	5	3	4	3	2	5	4	4	2	2	4	4	2	4	5	5	1	1	3	5	1	2	2	2	4	4	4	4	2	2	5	4	1	1	4	1	3	2	3
2	47	5	2	7	1	1	1	4	3	2	2	1	1	1	4	1	3	1	1	1	1	1	1	2	1	1	1	3	2	1	1	3	1	1	2	1	1	1	1	1	1	2	1	1	2	1	1	2	1
2	54	4	2	6	2	1	1	3	3	3	4	1	2	3	4	3	4	1	1	1	2	1	1	1	1	2	1	4	2	1	1	4	3	3	3	2	1	1	1	2	1	3	1	1	3	1	2	2	2
2	50	2	2	7	1	1	1	3	1	3	1	1	1	1	3	1	2	1	1	1	1	1	1	1	1	1	1	3	1	1	1	1	1	1	1	1	1	1	1	1	1	1	1	1	1	1	1	1	1
2	50	8	2	2	1	2	2	3	2	4	3	4	4	3	2	2	2	1	1	1	3	2	1	2	2	2	1	3	2	2	4	4	2	1	2	1	2	1	2	1	4	2	1	2	4	1	2	2	4
2	46	4	2	7	1	1	3	1	3	3	5	1	2	2	3	1	2	1	2	1	1	1	1	3	1	3	1	1	1	2	1	2	1	1	3	3	1	1	1	1	1	1	1	1	3	1	1	2	4
2	47	4	2	9	1	1	1	3	1	2	1	1	1	1	3	1	2	1	1	1	1	1	1	1	1	1	1	5	1	1	1	3	1	2	3	3	1	1	1	1	1	2	1	1	2	1	1	2	2
2	53	3	2	6	1	2	2	2	2	2	2	1	2	2	3	2	2	1	1	2	2	2	1	3	1	2	1	2	2	2	2	2	2	2	2	2	2	2	2	2	2	2	2	2	2	1	2	2	2
2	48	1	1	4	1	4	2	4	4	4	2	1	1	1	3	3	4	1	1	1	1	4	1	1	1	1	1	2	1	2	4	3	1	1	3	1	4	1	1	1	3	4	1	1	3	1	1	1	3
2	47	6	4	4	1	1	2	4	2	4	2	1	1	3	3	2	1	1	1	1	1	1	1	1	2	2	1	3	2	1	1	4	1	1	2	1	1	1	1	1	1	1	1	1	2	1	1	2	2
2	53	3	2	7	1	1	1	3	2	2	4	1	1	1	4	1	2	1	1	1	1	2	3	2	1	2	1	3	1	2	1	3	3	1	3	2	1	1	2	1	2	2	1	1	2	1	1	3	2
2	46	1	2	7	2	2	3	4	3	4	4	3	4	4	3	3	2	1	1	2	3	2	1	1	2	2	1	3	1	3	2	3	1	1	2	1	3	1	1	1	3	2	1	1	2	1	1	2	2
2	52	3	2	6	1	2	2	2	2	4	1	3	4	2	3	2	1	5	4	1	2	4	1	1	2	1	1	1	3	4	4	1	2	2	2	1	2	2	1	2	1	2	2	1	2	2	2	2	2
2	50	1	2	5	1	1	1	3	3	2	2	1	1	1	3	1	1	1	1	1	3	1	1	1	1	1	1	3	1	3	1	3	1	2	3	1	2	1	1	1	1	1	1	1	1	1	1	2	1
2	49	9	2	7	1	1	1	3	2	2	3	3	2	2	2	4	1	1	4	1	2	2	1	2	3	4	1	3	4	3	2	3	5	1	2	3	2	2	4	1	4	1	1	2	4	4	4	1	1
2	53	6	2	6	1	1	1	4	1	2	2	1	1	1	4	2	1	1	1	1	1	2	1	1	1	1	1	3	2	2	1	4	2	1	2	1	1	1	1	1	1	1	1	1	1	1	1	2	1
2	49	3	1	6	1	1	2	3	3	2	4	1	2	1	4	2	1	1	1	1	2	2	1	1	1	1	1	4	2	2	1	3	1	1	1	1	1	1	1	1	2	1	1	1	2	1	1	1	1
2	49	3	1	4	1	1	1	3	1	4	2	1	3	2	3	1	3	1	2	2	1	2	1	2	3	2	1	3	2	2	1	4	1	2	1	1	2	1	1	2	2	4	1	1	4	1	1	1	3
2	50	1	2	5	1	3	2	3	3	4	3	1	3	2	3	2	3	1	1	1	1	2	1	1	2	1	1	1	1	2	1	3	1	1	1	1	2	1	3	1	3	1	1	1	2	1	1	1	1
2	49	4	2	2	2	1	4	3	1	4	4	1	4	2	1	2	2	1	1	2	2	2	3	4	1	2	1	1	2	2	1	1	4	1	2	1	1	1	1	1	2	1	1	2	2	1	1	1	1
2	50	3	1	7	1	1	1	4	1	3	1	1	2	2	4	2	1	1	1	2	1	3	2	4	1	2	1	4	5	2	1	4	1	2	1	2	1	1	3	1	1	1	1	1	2	1	1	2	1
2	48	9	1	7	1	1	2	4	3	4	3	2	1	3	3	1	1	1	1	2	1	3	1	3	1	3	1	3	3	2	1	4	1	2	3	2	2	1	1	1	3	1	1	1	2	1	1	2	1
2	54	2	2	7	2	1	2	4	2	2	2	1	1	1	4	2	1	1	1	1	1	1	2	3	2	2	1	3	1	2	1	4	1	1	1	2	1	1	1	1	2	2	1	1	2	1	1	2	3
2	48	9	1	5	1	2	2	3	2	2	2	1	1	1	3	2	1	1	1	1	1	2	1	1	3	2	1	3	1	3	2	4	1	1	3	1	1	1	2	1	2	1	1	1	2	1	2	1	1
2	48	9	2	4	2	1	4	2	3	5	3	1	2	3	3	3	2	1	1	2	1	2	2	3	2	2	1	2	4	1	1	2	2	1	3	1	1	1	1	1	2	2	1	1	4	3	2	1	1
2	46	1	2	4	1	2	1	2	2	3	3	2	2	2	3	2	2	1	1	1	1	1	1	1	1	2	1	2	2	2	2	3	1	2	2	2	2	1	1	2	1	1	1	1	2	2	1	2	1
2	48	4	1	3	2	1	1	2	1	2	4	1	1	1	2	1	1	1	1	1	1	1	1	2	2	4	1	3	2	1	1	3	1	4	2	3	1	1	1	1	1	1	1	1	2	2	1	2	1
2	53	6	4	7	1	1	1	4	1	3	2	1	1	1	4	3	3	1	1	1	1	1	1	1	1	1	1	3	3	1	1	4	1	1	1	2	1	1	1	1	1	1	1	1	1	1	1	1	1
2	47	6	2	2	2	1	2	3	4	1	2	1	1	1	4	2	1	1	1	1	1	2	1	4	1	1	1	4	4	2	1	4	1	1	3	1	1	1	1	1	1	1	1	1	2	1	1	2	1
2	46	4	2	4	2	3	2	4	4	4	4	2	3	3	3	1	3	1	1	1	1	4	1	1	1	2	1	1	2	4	3	3	1	1	2	1	2	1	1	1	3	2	1	1	4	1	1	1	1
2	48	6	4	7	1	2	1	3	2	2	2	1	1	1	3	2	2	1	1	1	2	2	1	1	1	2	1	2	2	2	2	4	1	1	1	1	2	1	1	1	2	2	1	1	2	1	1	1	2
2	50	2	4	8	1	3	2	4	1	1	1	1	1	1	1	1	1	1	1	1	1	1	1	1	1	1	1	4	3	1	3	4	1	1	1	1	1	1	1	1	1	1	1	1	1	1	1	1	1
2	52	5	4	5	1	2	4	2	4	4	3	1	4	2	2	4	2	1	1	2	2	2	1	1	2	2	1	2	1	1	2	2	1	1	2	2	2	1	1	1	2	2	1	1	2	1	1	2	1
2	53	4	2	7	1	2	2	3	2	4	2	1	3	2	3	2	2	1	2	1	1	2	1	2	3	1	1	3	2	2	2	4	1	1	2	1	1	1	2	1	1	1	1	1	2	1	1	2	1
2	51	2	3	9	1	1	1	4	2	1	2	1	3	2	2	1	1	1	2	1	1	4	1	1	1	1	1	4	2	3	1	4	2	2	1	2	1	2	3	1	1	1	1	1	2	1	1	1	1
2	46	9	2	3	1	2	2	2	2	3	3	2	2	1	4	2	3	1	4	2	1	2	2	1	1	2	1	2	1	3	2	2	1	1	2	2	2	1	1	4	3	3	1	1	2	1	2	4	2
2	46	9	2	4	1	1	2	3	1	2	2	1	2	2	4	1	2	1	1	1	1	1	1	2	1	2	1	4	2	1	2	3	1	2	2	1	1	1	1	1	1	2	1	1	2	1	2	1	2
2	48	9	2	4	1	1	2	3	4	4	4	1	4	4	3	1	4	1	3	4	1	4	4	2	3	4	1	3	4	4	1	3	1	1	4	4	1	1	1	1	1	4	1	1	3	3	1	1	4
2	51	3	2	4	2	1	1	3	2	1	3	1	1	2	4	3	2	1	1	1	1	2	1	1	1	1	1	3	2	2	2	4	1	1	2	1	1	1	1	1	1	1	1	1	2	1	1	1	1
2	47	9	2	4	1	1	1	3	1	3	2	1	2	1	4	1	3	1	2	1	1	1	1	2	3	3	1	3	2	1	1	4	1	3	1	2	2	1	2	1	1	2	1	1	2	2	2	1	2
2	48	1	4	7	1	1	1	3	2	2	2	1	1	1	2	2	2	1	1	1	1	2	3	3	2	3	1	1	1	2	1	4	1	1	1	3	2	1	2	1	2	2	1	2	2	4	1	1	2
2	48	2	2	7	1	1	1	4	1	2	2	1	1	1	3	1	1	1	1	1	1	1	1	1	3	1	1	3	1	2	1	4	1	3	2	2	1	1	1	1	2	1	1	1	1	1	1	2	1
2	46	1	2	4	1	1	2	4	2	2	3	1	2	1	5	3	1	1	1	1	1	2	1	2	1	1	1	4	3	1	1	4	1	1	2	1	1	1	1	1	1	1	1	1	1	1	1	1	1
2	50	3	2	6	2	1	1	2	4	3	5	1	2	2	2	3	4	1	1	4	3	4	3	4	2	3	1	2	4	4	4	1	3	1	1	2	1	1	1	2	4	4	1	2	3	1	1	1	3
2	50	4	1	6	2	1	4	1	1	2	1	1	3	3	2	4	4	4	3	1	2	2	1	1	2	4	1	2	4	1	1	1	4	4	5	4	2	4	4	3	4	4	1	1	5	3	2	3	2
2	46	3	4	8	1	1	2	3	2	3	2	1	1	1	1	2	1	1	1	1	2	1	1	1	2	1	1	4	3	1	1	3	1	3	2	1	2	1	1	1	2	1	1	1	1	1	1	1	1
2	51	8	1	7	1	2	1	3	2	3	2	1	3	1	2	2	2	1	1	1	1	2	1	1	1	3	1	2	2	2	2	4	2	1	1	1	1	1	1	1	2	1	1	1	3	1	1	1	2
2	46	9	2	7	1	1	1	3	1	2	1	1	1	1	1	2	2	1	1	2	1	2	1	3	2	1	1	1	2	2	1	2	1	2	2	1	1	1	1	1	2	2	1	1	2	1	1	2	1
2	53	3	2	5	2	4	3	4	2	4	3	1	3	4	3	2	3	1	1	1	1	1	1	2	2	1	1	2	1	1	2	3	1	1	2	1	2	1	1	1	1	3	1	1	3	1	1	2	3
2	49	2	1	4	2	5	5	2	5	4	3	2	5	3	2	5	5	5	5	2	4	5	2	5	4	5	1	1	5	5	5	3	3	2	3	5	5	5	5	5	5	5	5	1	5	2	5	4	5
2	52	1	4	3	1	1	2	3	4	3	4	2	4	4	3	3	2	1	1	1	2	3	2	3	5	4	1	4	3	4	3	1	3	1	4	4	4	1	2	2	4	2	1	3	4	3	2	4	2
2	49	5	2	3	1	2	1	2	4	3	2	1	1	1	4	4	2	1	1	1	1	4	1	1	1	1	1	2	1	3	1	3	1	1	2	1	2	1	1	1	2	1	1	1	1	1	1	1	1
2	49	6	4	5	1	1	4	3	2	3	4	1	2	2	3	3	3	1	3	1	1	2	2	3	1	3	1	4	3	2	3	4	3	1	2	2	1	1	3	1	2	2	1	1	2	1	2	2	1
2	50	9	1	6	1	1	1	4	1	1	4	1	1	1	4	1	1	1	1	1	1	1	2	1	2	1	1	3	1	1	1	3	1	2	3	1	1	1	1	1	1	1	1	1	1	1	1	3	1
2	50	4	2	7	2	1	1	3	3	3	2	1	2	1	4	3	2	1	1	1	1	3	1	3	5	1	1	3	3	3	1	3	1	1	2	1	1	1	1	2	2	1	1	1	2	1	1	1	1
2	49	2	2	3	2	3	4	3	4	4	2	4	3	3	3	5	2	1	2	1	4	4	1	1	3	3	1	2	4	3	2	2	2	1	3	2	4	3	1	1	4	1	1	1	3	1	2	1	2
2	46	2	4	5	1	2	1	3	1	2	1	1	1	2	3	1	3	1	1	1	1	2	1	1	1	1	1	3	1	1	2	3	1	1	1	1	1	1	1	2	2	2	1	1	2	1	1	1	2
2	53	6	2	7	2	1	1	5	1	1	1	1	1	1	5	1	1	1	1	1	1	1	1	1	1	1	1	1	1	1	1	1	1	2	1	1	1	1	1	1	1	1	1	1	1	1	1	1	1
2	49	1	2	7	1	1	1	3	3	2	3	1	1	1	3	3	1	1	1	1	1	1	1	1	1	2	1	2	1	1	1	3	1	1	1	3	1	1	1	1	1	1	1	1	2	1	1	1	1
2	48	2	2	3	2	1	3	3	1	4	2	2	2	4	2	1	3	3	3	4	4	4	4	5	4	4	1	2	4	2	1	3	2	1	2	5	4	5	2	1	1	1	1	2	2	2	3	1	2
2	52	4	4	4	1	2	4	2	1	5	3	2	2	3	4	1	1	1	1	1	2	2	1	2	5	2	1	2	3	2	4	2	2	4	3	2	2	1	1	1	1	1	1	2	4	2	2	1	1
2	51	5	1	3	2	4	3	3	1	2	3	1	2	4	2	1	2	1	1	5	1	1	4	1	2	3	1	1	3	1	2	4	1	4	3	5	3	1	1	1	2	3	1	1	4	1	1	4	1
2	54	8	2	6	2	2	2	3	4	5	4	4	4	2	1	5	3	4	5	5	4	5	2	3	4	4	1	3	2	4	4	2	5	1	3	2	2	3	2	1	3	2	1	2	4	4	5	2	4
2	48	8	2	4	2	1	4	2	4	4	3	3	3	2	3	4	4	1	2	1	2	4	1	4	4	4	1	4	2	4	1	3	1	1	4	2	2	1	2	1	4	2	1	1	4	1	2	1	1
2	50	5	2	7	1	1	2	2	4	2	2	1	1	1	3	3	4	1	2	1	1	1	1	1	1	1	1	3	1	1	1	4	2	1	1	1	1	1	3	3	2	3	1	1	2	1	2	1	2
2	50	9	2	7	1	1	2	3	2	4	1	1	2	2	3	1	3	1	3	2	1	2	2	2	1	2	1	3	2	1	1	2	1	2	2	1	1	1	1	1	1	2	1	1	3	1	2	1	2
2	54	1	2	7	1	1	2	3	4	3	2	1	2	2	3	2	2	1	1	2	1	4	2	1	2	2	1	1	2	2	1	3	1	1	2	2	1	1	1	1	3	2	1	1	2	1	1	2	1
2	53	3	2	3	2	1	2	2	2	2	3	1	2	3	1	3	3	1	2	3	3	2	2	2	2	4	1	1	2	2	1	3	2	3	4	4	1	3	1	2	2	2	1	2	2	1	2	2	4
2	50	5	4	3	2	4	1	4	3	4	4	3	4	4	3	2	2	1	2	4	2	2	4	4	3	4	1	3	4	2	2	3	2	2	4	4	3	1	3	1	3	3	1	2	4	2	3	2	3
2	52	6	3	5	2	2	1	4	1	2	1	1	1	2	4	2	2	1	1	1	2	2	1	2	1	2	1	4	2	1	2	2	1	2	2	1	2	1	2	1	2	1	1	1	1	1	2	1	2
2	54	5	1	3	1	1	1	3	1	2	1	1	1	1	4	1	3	1	2	1	1	2	1	1	3	1	1	2	1	1	3	2	1	3	2	3	1	1	1	1	1	2	1	1	2	1	1	2	1
2	55	8	2	7	1	1	1	1	1	2	1	1	1	1	3	1	2	1	1	1	1	1	1	2	2	1	1	1	1	1	1	3	1	1	2	1	2	1	1	1	1	2	1	1	2	1	1	1	2
2	58	1	2	5	1	1	1	3	1	2	2	1	1	1	4	2	1	1	1	2	1	2	1	1	1	1	1	4	2	2	1	3	1	1	1	1	1	1	1	1	1	1	1	1	1	1	1	1	1
2	57	5	2	7	1	4	4	4	5	5	5	4	3	2	4	5	5	1	2	2	2	5	4	1	4	4	1	3	2	3	4	3	3	1	2	3	4	1	3	1	4	5	1	1	2	1	2	2	1
2	55	4	2	7	1	1	1	4	2	3	2	3	1	2	4	3	2	1	2	1	1	2	1	2	1	3	1	5	3	2	1	4	2	3	2	1	2	1	1	1	4	2	1	1	2	1	2	1	2
2	57	9	2	4	1	2	3	2	3	4	1	1	2	2	3	2	3	1	1	1	1	2	1	1	1	2	1	4	2	1	2	3	1	2	2	1	1	1	1	1	2	1	1	1	2	1	1	1	1
2	56	1	2	4	2	1	2	3	1	2	3	1	1	1	4	2	1	1	1	1	1	2	1	1	3	1	1	4	2	2	1	3	1	1	2	1	2	1	1	1	2	1	1	1	2	1	1	5	2
2	59	2	2	5	2	2	1	3	2	4	2	2	1	2	3	3	3	1	1	1	1	2	1	1	1	2	1	3	1	2	2	3	1	1	2	1	2	1	1	1	2	1	1	1	2	1	2	1	1
2	57	5	2	1	2	2	2	3	4	2	1	2	1	1	2	1	3	1	1	1	2	4	1	1	1	1	1	4	1	4	2	3	1	1	2	1	1	1	1	1	4	1	1	2	2	1	1	2	1
2	55	3	2	7	1	1	1	1	5	3	2	2	4	4	2	4	1	1	1	1	1	2	4	4	4	3	1	3	1	1	1	2	1	1	3	3	1	1	1	1	5	2	1	1	4	1	1	3	1
2	60	8	4	7	1	1	2	2	1	4	2	1	2	3	3	2	2	1	1	1	1	1	1	3	1	1	1	3	2	1	1	2	1	3	2	1	1	1	1	1	1	2	1	1	2	1	1	1	1
2	58	9	4	7	1	4	5	4	5	5	4	3	5	5	4	5	5	4	4	4	3	4	4	2	5	4	1	3	4	4	4	4	4	3	5	4	3	2	4	3	4	4	1	2	4	2	4	4	3
2	55	1	2	5	2	1	1	4	2	3	4	1	2	3	1	3	3	1	1	4	2	4	4	1	1	4	1	3	1	3	1	3	1	1	5	2	2	1	4	1	4	2	1	1	4	1	2	1	3
2	57	9	2	4	1	1	1	3	1	2	2	1	2	1	1	1	1	1	1	1	1	1	1	2	1	1	1	3	1	1	1	2	1	1	1	2	1	1	1	1	1	1	1	1	2	1	1	1	2
2	55	1	2	5	2	1	2	4	3	3	2	2	4	1	3	2	2	1	1	3	2	2	3	2	1	2	1	3	3	2	1	3	1	3	2	2	1	1	1	1	2	2	1	1	2	1	1	1	1
2	55	4	1	4	2	1	3	3	2	4	3	1	3	4	2	3	3	1	4	2	3	3	1	1	1	2	1	2	1	4	2	3	3	1	4	2	1	1	3	1	1	2	1	1	4	1	3	3	1
2	60	5	4	6	1	2	2	4	2	2	2	1	1	2	1	4	2	1	2	2	2	2	2	1	2	2	1	1	1	2	2	2	2	1	2	2	1	1	1	1	2	1	1	2	2	1	1	2	2
2	60	1	2	3	1	2	2	3	2	2	1	1	1	2	3	3	1	1	2	1	1	4	2	1	2	2	1	3	1	2	2	2	1	1	2	2	1	1	2	1	2	1	1	1	2	3	1	1	1
2	56	2	2	7	1	2	1	3	1	2	1	1	1	2	3	1	1	1	2	1	1	1	1	1	2	3	1	3	1	1	1	2	1	4	3	1	1	1	1	1	1	1	1	1	2	1	1	1	1
2	60	3	2	2	2	1	1	4	1	1	1	1	1	1	4	1	2	1	2	1	1	1	1	4	2	1	1	1	1	1	1	4	1	1	1	4	1	1	1	1	1	1	1	1	1	1	1	1	1
2	56	1	4	5	2	3	2	1	4	3	3	1	2	1	4	2	1	1	1	1	1	1	1	1	1	1	1	2	5	1	1	5	1	2	2	2	1	1	1	1	2	1	1	1	2	1	1	2	1
2	57	1	4	5	1	1	1	3	3	3	3	1	3	2	3	2	2	1	4	1	2	2	1	2	2	2	1	2	2	2	1	2	2	1	2	2	2	1	1	2	2	2	1	1	3	1	2	1	4
2	55	3	4	4	2	2	1	3	2	2	2	1	2	3	4	2	2	1	1	1	1	3	1	3	2	2	1	4	2	2	1	2	1	1	2	1	2	1	1	1	2	2	1	1	2	1	1	1	1
2	55	9	3	4	1	2	2	1	2	3	2	1	4	1	1	4	1	1	4	1	4	4	1	1	4	2	1	1	3	3	4	3	2	1	2	2	3	1	2	3	1	2	1	2	5	1	4	1	1
2	56	4	4	7	1	1	1	1	1	1	2	1	1	2	3	1	1	1	1	1	1	2	1	3	1	2	1	1	3	1	1	1	2	1	2	1	1	1	1	1	1	1	1	1	2	1	1	1	1
2	59	3	3	7	1	2	2	3	4	4	5	1	3	1	4	3	3	1	1	1	2	3	1	1	1	1	1	3	1	2	2	4	1	1	2	2	1	1	1	3	2	3	1	1	2	1	1	1	2
2	60	6	2	4	2	1	1	4	3	3	1	1	1	1	3	2	1	1	1	1	1	1	1	3	2	1	1	3	3	1	1	4	1	3	1	1	1	1	1	1	1	1	1	1	2	1	1	2	1
2	57	6	2	2	2	1	1	2	4	4	2	1	1	2	3	4	2	1	1	1	1	1	1	1	1	1	1	1	2	2	1	1	1	1	3	1	1	1	1	1	1	2	1	2	2	1	1	2	1
2	56	2	2	8	1	3	1	2	1	3	1	1	1	1	3	1	2	1	1	1	1	2	1	1	1	1	1	3	1	2	2	4	1	2	1	1	1	1	1	1	1	2	1	1	2	1	1	2	1
2	55	4	3	3	2	2	4	1	4	4	4	3	5	3	1	3	4	4	4	4	2	4	2	1	3	4	1	1	3	4	2	1	3	1	4	4	3	3	4	3	3	4	1	1	3	3	5	1	3
2	57	1	2	7	1	2	1	3	1	3	1	1	2	2	3	1	1	1	1	1	1	2	2	1	1	1	1	3	1	3	3	4	2	1	2	1	1	1	1	1	3	1	1	1	2	1	1	1	1
2	60	1	4	7	1	2	2	1	3	4	2	1	2	2	3	2	1	1	1	1	1	2	1	1	2	1	1	2	1	4	2	1	1	1	4	1	1	1	1	1	2	1	1	1	2	1	1	1	1
2	57	3	2	4	2	1	2	3	2	1	2	1	3	1	3	3	1	1	1	1	1	3	1	1	1	1	1	2	2	3	1	4	1	1	2	1	3	1	1	1	2	1	1	1	1	1	1	2	1
2	60	1	2	7	1	1	2	1	2	2	3	2	1	1	3	1	2	1	1	1	1	4	1	1	1	2	1	2	2	4	1	1	2	1	1	1	1	1	2	1	2	3	1	1	2	1	1	1	1
2	55	8	2	8	1	1	3	3	2	3	3	1	2	1	4	2	2	1	2	1	1	2	1	2	1	2	1	4	1	2	1	3	2	1	2	2	1	1	1	1	1	1	1	1	2	3	1	1	1
2	56	9	4	7	1	2	1	3	1	4	1	2	2	1	4	2	2	1	1	1	1	1	1	1	1	1	1	4	1	1	2	3	1	2	1	2	1	1	1	1	1	1	1	1	2	1	1	1	1
2	60	3	2	3	2	1	3	3	4	3	3	1	1	3	4	2	2	1	1	1	1	3	1	1	4	1	1	2	2	4	1	2	1	1	3	1	1	1	1	1	4	1	1	1	2	1	1	1	1
2	60	1	4	7	1	1	1	4	1	2	1	1	1	1	3	1	1	1	1	1	1	1	1	1	1	1	1	1	2	1	2	2	1	1	2	2	1	1	1	1	1	1	1	1	1	1	1	2	1
2	57	2	2	3	2	3	4	1	3	3	4	2	4	4	3	4	2	1	2	1	2	4	1	1	2	1	1	3	1	4	4	2	2	1	4	1	2	1	2	1	4	1	1	1	2	1	2	1	1
2	58	4	2	3	2	1	1	4	3	3	1	1	1	2	3	3	3	1	2	2	2	3	2	1	1	2	1	1	2	3	1	3	1	2	2	3	1	1	2	2	3	3	1	2	2	1	2	1	3
2	55	9	1	7	2	1	1	4	2	2	1	1	2	2	3	2	2	1	1	1	1	2	1	4	2	1	1	3	4	2	1	2	1	1	2	1	1	1	1	1	2	2	1	1	2	1	1	1	1
2	56	1	2	4	1	1	1	3	2	2	3	1	1	3	4	2	3	1	1	1	1	1	2	3	2	2	1	2	2	2	1	4	1	2	3	2	1	1	2	1	1	1	1	1	2	1	1	2	1
2	55	9	2	4	2	2	3	4	3	3	2	1	1	2	3	1	1	1	1	1	2	2	2	3	2	1	1	3	2	2	1	3	1	1	2	1	1	1	1	1	3	1	1	1	1	1	1	1	1
2	66	3	2	3	1	4	4	3	4	5	3	2	3	3	4	4	3	2	4	3	3	4	3	3	3	4	1	4	2	4	3	3	3	2	2	2	2	2	2	2	2	2	3	2	3	3	2	3	3
2	67	4	4	7	1	1	2	4	4	1	2	1	1	2	3	4	2	1	1	1	1	4	2	2	1	2	1	2	2	4	1	3	1	1	3	1	1	1	1	1	4	1	1	1	1	1	1	1	2
2	72	9	2	7	2	1	2	2	1	2	1	1	2	3	3	2	3	1	1	3	2	1	3	2	3	2	1	4	2	2	1	3	3	2	2	4	3	1	2	1	2	2	1	2	3	1	1	1	1
2	67	5	2	7	2	1	2	3	4	4	3	2	3	3	3	4	3	1	2	4	3	4	4	1	2	4	3	2	4	4	1	2	1	1	4	4	4	1	4	1	4	2	1	1	2	2	4	1	2
2	66	9	2	3	2	1	1	3	1	3	1	1	1	1	3	1	1	1	1	1	2	2	3	1	2	1	1	4	1	1	1	4	1	1	1	1	2	1	1	1	2	1	1	1	1	1	1	1	1
2	63	8	3	2	2	1	1	4	1	2	2	1	1	1	4	1	1	1	1	1	1	1	1	1	1	1	1	1	2	1	1	1	1	1	2	1	1	1	1	1	1	1	1	1	1	1	1	1	1
2	62	8	1	4	1	1	1	3	1	2	1	1	1	1	3	1	1	1	1	1	1	1	2	2	1	1	1	2	2	1	1	2	1	3	1	1	1	1	1	1	1	1	1	1	2	1	1	1	1
2	64	9	2	5	1	1	1	4	1	2	1	1	1	1	4	1	1	1	1	1	1	1	1	1	1	1	1	3	1	1	1	3	1	1	1	1	1	1	1	1	1	1	1	1	1	1	1	1	1
2	72	8	2	7	2	2	5	5	3	2	4	2	4	3	5	3	2	2	3	2	3	2	5	2	1	3	3	4	4	2	3	5	2	3	4	1	3	2	4	2	4	2	2	2	4	3	3	2	2
2	74	4	2	1	2	2	2	2	3	3	2	1	1	1	3	2	1	1	1	1	1	2	3	2	1	1	1	3	1	3	3	3	1	1	2	1	1	1	1	1	1	1	1	1	1	1	1	1	1
2	68	8	2	7	2	1	1	4	1	1	1	1	1	1	3	1	1	1	1	1	1	1	1	3	1	1	1	3	1	1	1	3	1	1	1	1	1	1	1	1	1	1	1	1	1	1	1	1	1
2	61	9	1	8	1	1	2	4	2	1	2	1	2	1	4	1	2	1	1	1	1	1	1	1	2	1	1	4	1	1	1	3	1	1	2	1	1	1	1	1	1	2	1	1	2	1	1	2	1
2	65	4	1	7	2	1	1	3	1	2	1	1	1	2	3	1	2	1	2	2	2	1	3	2	3	3	1	3	2	1	1	3	1	2	2	2	1	1	1	1	1	2	1	1	3	2	1	4	2
2	70	8	2	6	2	2	2	3	1	2	2	1	1	2	4	2	1	1	1	1	1	1	1	1	2	1	1	3	2	1	2	2	1	4	2	1	1	1	1	1	1	1	1	1	1	1	1	2	1
2	71	6	2	7	2	1	1	4	1	1	2	1	1	1	3	1	1	1	1	1	1	1	1	1	1	1	1	3	4	1	1	4	1	1	2	1	1	1	1	1	1	1	1	1	1	1	1	2	1
2	62	8	4	8	1	1	1	1	1	4	3	1	2	4	3	1	4	1	3	1	2	1	1	4	4	1	1	3	1	1	1	3	2	4	3	1	1	1	1	1	1	4	1	1	4	1	2	1	2
2	61	9	2	3	2	1	1	3	4	4	2	1	3	3	2	3	2	1	1	1	1	1	1	1	1	1	1	2	1	1	1	3	2	1	1	1	1	1	1	1	2	1	1	1	2	1	1	1	1
2	70	8	2	9	2	1	1	2	1	3	2	1	1	2	3	2	1	1	1	1	1	1	1	2	3	2	1	1	1	1	1	4	1	2	2	1	1	1	1	1	1	1	1	1	1	1	1	1	1
2	68	9	2	5	2	1	4	2	1	3	2	1	2	2	3	2	2	1	2	1	2	1	1	1	2	2	1	2	1	1	1	1	3	3	2	1	2	1	1	1	4	2	1	1	4	1	2	2	2
2	63	8	2	7	1	1	1	1	2	4	4	3	3	3	1	2	3	1	1	1	1	2	2	3	2	1	1	1	2	3	1	1	1	1	2	1	1	1	1	1	2	2	1	1	1	1	1	2	3
2	75	9	2	2	2	2	4	2	4	4	3	1	5	4	2	4	1	2	3	2	1	4	3	1	3	3	1	2	2	3	2	2	1	1	4	3	2	4	1	2	4	1	1	3	4	1	3	1	1
2	63	8	4	3	1	1	3	3	2	2	1	1	3	1	3	1	3	1	1	1	1	1	1	1	1	2	1	1	2	1	1	3	1	1	1	1	1	1	1	2	1	2	1	1	2	1	1	1	2
2	62	3	4	6	2	4	1	3	1	3	2	4	3	2	3	4	3	1	1	1	3	2	1	1	1	1	1	3	3	1	4	4	1	1	2	1	2	1	1	1	1	1	1	3	2	1	1	2	1
2	63	2	4	4	2	1	1	3	1	2	1	1	2	1	1	1	2	1	1	1	1	1	1	1	1	2	1	2	1	1	1	2	1	2	2	1	1	1	1	1	1	2	1	1	2	1	1	2	2
2	72	9	4	5	2	1	2	4	4	3	5	1	1	2	3	3	1	1	3	1	1	2	2	2	1	2	1	4	1	4	1	2	4	1	1	1	1	1	2	1	2	1	1	1	1	1	2	1	1
2	66	9	1	5	2	1	1	3	3	2	1	1	1	1	3	2	1	1	1	1	1	2	1	1	3	1	1	3	1	2	1	3	1	3	1	1	1	1	1	1	3	1	1	1	1	1	1	3	1
[truncated: 74 more columns]
